# Supplementary material for: Algae drive convergent bacterial community assembly at low dilution frequency
Source: iScience. 2023 May 16;26(6):106879. doi: 10.1016/j.isci.2023.106879 (PMC10238937; doi:10.1016/j.isci.2023.106879)
Supplement: Data S1. Abundance data at ASV level — Related to STAR Methods and Results section “algal impact on taxonomic composition depends on dilution frequency” and Figures S2 and S3. Here the 16S sequence counts for all the samples are presented. The rows represent the samples and columns represent the ASVs. The samples are named as follows: Soil Sample (A or B) Replicate (r1, r2, etc.) Community type (h for control communities and hcr for hybrid communities) Growth Period (3days, 6days, 9days, or 12days) Serial Dilution Round (r2, r4, r6, r8, or r10). So, a sample with the name “Ar3hcr6dr6″ represents soil sample A, replicate 3, hybrid community, 6 days growth period, and dilution round 6. The name "CR only" followed by a number indicates a sample with only C. reinhardtii. The numbers following the name represent the replicates. Cultures of only C. reinhardtii were sequenced to identify their contribution to the 16S sequence data. [file mmc2.csv]

Sample_names	ASV0	ASV1	ASV2	ASV3	ASV4	ASV5	ASV6	ASV7	ASV8	ASV9	ASV10	ASV11	ASV12	ASV13	ASV14	ASV15	ASV16	ASV17	ASV18	ASV19	ASV20	ASV21	ASV22	ASV23	ASV24	ASV25	ASV26	ASV27	ASV28	ASV29	ASV30	ASV31	ASV32	ASV33	ASV34	ASV35	ASV36	ASV37	ASV38	ASV39	ASV40	ASV41	ASV42	ASV43	ASV44	ASV45	ASV46	ASV47	ASV48
CR_only_1	40507	0	0	0	0	0	0	0	0	0	0	0	0	0	0	0	0	0	0	0	0	0	0	0	0	0	0	0	0	0	0	0	0	0	0	0	0	0	0	0	0.0	0	0	0	0	0	0	0	0
CR_only_2	44960	0	0	0	0	0	0	0	0	0	0	0	0	0	3	0	0	0	0	0	0	0	0	0	0	0	0	0	0	0	0	0	0	0	0	0	0	0	0	0	0.0	0	0	0	0	0	0	0	0
Ar1h3dr4	4504	2088	0	15525	43984	0	3966	8242	15315	12282	57	19	4688	3108	7167	258	708	2089	2415	4150	0	897	0	404	4602	0	0	1136	0	0	14653	0	197	707	291	2913	0	86	0	214	0.0	575	2032	0	2306	2431	20	32	180
Ar1h3dr8	25	28892	39	26111	16929	80	9	52273	6594	130	0	78	1165	18762	43660	0	770	1302	77885	8633	10	2969	36	9330	26248	17	0	5607	0	0	34908	0	117	10460	0	9081	0	851	0	122	0.0	13786	19630	0	6056	0	41	0	0
Ar1h6dr4	0	17332	0	8075	16	0	103	0	0	31917	0	56	0	0	7501	78	57	377	3190	59657	0	3892	0	288	7802	63	0	782	0	0	343	1376	1385	1109	3539	0	0	2045	0	171	0.0	656	2197	0	0	1928	18	2286	0
Ar1h6dr8	0	20189	0	1431	3022	0	0	0	0	3	0	16	0	0	2205	759	0	444	96	554	0	388	0	336	48	0	0	51	0	0	27	17548	0	0	10791	0	0	237	0	0	0.0	0	0	0	0	432	0	1300	0
Ar1h9dr4	0	1306	0	349	1016	0	93	0	0	511	0	0	510	0	3449	93	126	487	0	11	0	0	0	189	0	0	0	0	0	0	0	0	0	0	25538	0	0	450	0	0	0.0	2266	0	0	0	191	0	0	0
Ar1hcr3dr4	487	265	0	4132	20953	0	156	5125	2828	26	64	17	54	972	380	98	595	88	0	61	0	183	3030	0	7739	0	0	813	0	0	39	0	98	251	0	0	67	102	0	0	0.0	0	490	2624	41	0	266	62	1066
Ar1hcr6dr4	31371	11220	0	0	0	0	0	2107	0	2	0	0	0	0	0	50	379	0	0	0	0	0	0	823	0	0	0	1320	0	0	0	0	524	0	0	293	0	61	0	390	0.0	0	0	0	0	0	426	0	0
Ar1hcr6dr8	166813	164470	53	47	18	0	10	22775	0	0	4141	0	0	0	0	0	0	0	12	6	0	0	0	23191	0	0	111	437	0	0	0	0	124	0	5	0	0	429	0	461	0.0	0	0	0	0	0	1198	0	0
Ar1hcr9dr4	14855	1920	0	6817	0	0	218	0	9273	0	1036	79	7385	0	413	109	81	5703	0	0	0	1123	0	1072	43	0	23	0	0	0	0	0	338	70	0	6	0	1099	0	266	42781.0	0	0	0	0	0	243	0	35
Ar1hcr9dr8	10417	22782	0	0	0	0	0	0	0	0	0	22937	7	0	0	0	10969	0	0	0	0	0	0	0	0	0	0	0	0	0	0	0	0	0	0	0	0	6744	0	0	0.0	0	0	0	0	0	0	0	0
Ar2h3dr4	0	399	0	6445	42982	0	6	5838	2140	21	0	0	27	2487	2033	0	283	31	4115	1893	0	177	0	36	546	0	0	420	0	0	5860	0	255	826	0	0	0	9	0	283	0.0	57	397	0	685	993	14	0	0
Ar2h3dr8	0	2947	0	43931	1342	0	0	4700	1201	0	0	0	46	6861	347	0	5	0	3026	171	0	142	0	170	644	0	0	722	0	0	0	0	0	5395	0	0	0	38	0	27	0.0	589	0	0	10098	0	599	0	0
Ar2h6dr4	0	5601	0	3464	681	0	0	20	0	58	0	6	0	0	2049	31	45	16	615	871	0	123	0	0	120	0	0	485	0	0	152	0	0	117	1731	335	0	224	0	87	0.0	3224	0	0	4	650	91	17039	0
Ar2h6dr8	0	22291	0	563	16877	0	5	11	0	0	0	0	0	0	109	39	0	0	62	14	0	397	0	65	13	0	0	98	0	0	29	0	0	69	1545	7600	0	71	0	17	0.0	6861	0	0	0	3	0	14223	0
Ar2h9dr4	0	731	0	1793	0	0	136	0	26	0	0	0	35	0	0	0	0	0	0	15	0	1145	0	0	0	15	41	1306	0	0	0	0	697	317	0	189	0	57	0	101	0.0	69	0	0	0	15	0	3	0
Ar2h9dr8	6	12058	0	0	0	0	0	0	0	0	0	8847	9260	0	12	0	0	3135	0	7	0	104	0	822	0	0	9581	10583	0	0	0	0	0	0	0	30472	0	1335	0	0	0.0	134	0	0	0	0	0	2215	0
Ar2hcr3dr4	2425	184	0	26869	7432	0	5	5791	2798	0	0	92	369	3608	1126	0	162	15	0	1621	0	740	0	86	521	23	0	1431	0	0	0	0	114	300	0	604	0	235	0	36	0.0	28	241	0	0	0	31	0	0
Ar2hcr3dr8	2484	3995	63	28030	150	0	0	15735	1909	0	94	342	1315	68	4379	0	986	65	0	969	0	1944	0	618	496	0	0	4624	0	0	0	0	0	1155	0	358	0	508	0	0	0.0	79	716	0	0	0	0	0	0
Ar2hcr6dr4	13027	0	0	5847	93	0	1054	11540	14187	0	0	55	18801	0	0	0	739	74	0	175	0	6277	0	1599	122	0	0	0	0	0	0	0	782	8011	0	0	0	0	0	1992	0.0	38	0	0	514	40	0	0	0
Ar2hcr6dr8	2022	0	0	2745	43	0	117	2024	811	0	0	13	2026	0	0	0	147	157	0	49	0	0	0	371	0	2018	0	0	0	0	0	0	0	236	0	0	0	12	0	0	0.0	0	0	0	6509	276	102	0	0
Ar2hcr9dr4	11864	3772	16	8982	0	0	3093	3987	0	0	1659	36	16435	0	270	162	0	4037	0	0	0	598	0	700	4276	7	0	19	0	0	0	20698	0	34	932	0	0	0	0	0	0.0	0	0	40	0	57	0	0	137
Ar2hcr9dr8	4034	497	0	0	0	0	0	0	0	0	0	29236	0	0	0	0	29705	0	0	0	0	0	0	0	0	0	0	0	0	0	0	0	0	0	0	0	9	5863	0	0	0.0	0	0	0	0	0	0	0	0
Ar3h3dr4	0	888	0	563	42004	0	0	6330	4953	6823	0	0	8	2761	230	0	1555	44	950	6492	0	168	0	0	69	0	0	177	0	0	34	0	0	131	0	0	113	262	0	12	0.0	502	145	0	0	2	0	17	0
Ar3h3dr8	0	18328	0	10581	5080	0	0	237	6369	12521	0	0	0	156	0	0	929	351	440	6818	0	7164	0	0	138	25	0	7147	0	0	259	0	191	6838	0	0	1181	249	0	75	0.0	2172	16	0	0	0	666	0	0
Ar3h6dr4	7	6661	0	6249	12262	0	0	8405	14592	60951	0	27	74	7494	16007	293	1018	4440	1149	202	0	767	0	2439	0	0	0	703	0	0	3523	0	49	184	9536	0	3207	1338	0	314	0.0	10251	17	0	39	2302	0	6	0
Ar3h6dr8	0	2242	0	26	5332	0	0	852	0	339	0	0	62	1670	776	0	0	256	18	40	0	25	0	130	0	0	0	0	0	0	97	0	0	2558	234	0	462	60	0	28	0.0	288	0	0	794	9	0	0	0
Ar3h9dr4	0	16299	0	1898	0	0	3379	11	20	0	23	37	11	0	8	606	192	1667	0	6	0	900	0	54	30	0	79	564	0	0	0	22555	0	975	27	0	0	3509	0	58	0.0	0	0	0	90	0	1350	28	0
Ar3h9dr8	0	162	0	0	0	0	0	0	0	0	0	20662	0	0	0	0	58849	0	0	0	0	0	0	0	0	0	0	0	0	0	0	0	0	0	0	0	0	8	0	0	0.0	0	0	0	0	0	0	0	0
Ar3hcr3dr4	2440	0	0	21307	322	0	15	743	929	0	0	0	449	16298	223	0	474	0	0	255	0	383	0	46	37	120	0	622	0	0	0	0	3890	1404	0	0	0	95	0	735	0.0	0	220	0	657	21	0	0	0
Ar3hcr3dr8	7869	506	0	17488	597	0	12678	5419	8738	0	0	0	1371	17797	58	552	22	51	3	746	0	1205	0	0	296	48	0	961	0	0	0	0	868	1586	0	0	0	92	0	1335	0.0	126	5834	0	63	3	0	0	0
Ar3hcr6dr4	9257	2578	0	12536	9	0	8146	34	28617	27312	88	30	8767	0	11385	619	233	3509	0	357	0	563	0	629	571	0	0	624	0	0	0	0	63	810	528	85	0	203	0	88	0.0	0	6	0	0	4562	22	56	247
Ar3hcr6dr8	60	8455	0	30157	0	0	26	1847	81	139	0	47	1191	0	401	0	0	793	0	0	0	169	0	336	0	0	0	4742	0	0	0	0	0	0	257	109	0	806	0	0	0.0	53	1238	0	0	6	14	30	4827
Ar3hcr9dr4	39920	4928	0	10996	0	0	1297	2024	0	0	0	0	0	0	2026	712	0	0	12	154	0	1594	0	0	448	0	0	725	0	0	0	0	446	885	142	0	0	729	0	99	0.0	40	0	0	0	5	0	0	0
Ar3hcr9dr8	9917	22345	0	0	0	0	0	0	0	0	0	32044	0	0	0	1146	0	0	0	0	0	0	0	0	0	0	0	0	0	0	0	0	0	0	0	0	0	15983	0	0	0.0	0	0	0	0	0	0	0	0
Ar4hcr3dr4	3149	157	0	19719	514	0	41	7820	3853	0	108	0	328	44936	1720	0	81	64	0	1305	0	1914	61	68	1606	71	0	1736	0	0	0	0	1377	1258	0	0	0	53	0	19	0.0	0	0	75	1373	9	567	0	164
Ar4hcr3dr8	6111	2490	0	25574	9418	0	6	3766	1642	0	0	0	588	14	19	0	92	9	0	1768	0	418	0	4901	1527	0	0	72	0	0	0	0	0	6374	0	0	0	210	0	0	0.0	0	0	0	11011	0	0	0	0
Ar4hcr6dr4	2827	703	0	4002	2246	0	11157	5	21430	12098	29	30	7039	4	0	1010	5695	4189	0	74	0	175	0	182	34	0	0	680	0	0	0	23	60	893	0	172	0	69	541	0	0.0	0	0	0	0	1834	0	0	64
Ar4hcr6dr8	12402	5944	0	7400	0	0	4006	35	965	0	0	178	8416	0	674	0	0	5026	0	0	0	111	0	3421	0	0	0	170	0	0	0	19	0	563	0	79	0	601	5218	0	0.0	31	0	0	0	8734	35	0	196
Ar4hcr9dr4	16482	1999	0	798	0	0	0	0	992	0	404	73	6378	0	1107	612	0	21181	4	224	0	96	0	0	9905	0	0	0	0	0	0	0	0	0	0	1388	0	290	0	0	0.0	0	0	442	10	0	90	0	15383
Ar4hcr9dr8	2071	15079	0	0	0	0	0	0	0	0	0	31063	0	0	0	0	0	0	0	0	0	0	0	0	0	0	0	0	0	0	0	0	0	0	0	0	0	1512	0	0	0.0	0	0	0	0	0	0	0	0
Ar5hcr3dr4	2186	1758	0	10244	6240	0	90	5523	11250	3913	49	15	512	99	1492	141	98	269	0	23	0	512	0	70	266	6	0	963	0	0	0	0	64	849	0	0	0	105	30	33	0.0	54	207	41	229	1092	55	337	222
Ar5hcr3dr8	2087	9281	0	10465	972	0	5157	0	19057	9984	0	9	656	3	91	124	273	1866	0	0	0	5922	0	157	436	0	0	6198	0	0	0	145	9	387	0	0	0	33	0	0	0.0	365	0	39	0	0	0	0	118
Ar5hcr6dr4	4525	1015	0	11234	306	0	154	8285	10370	0	0	34	1485	4	1694	74	16	1039	0	0	0	44	0	544	231	0	0	160	0	0	0	0	0	229	44	37	0	99	0	8	0.0	36	903	0	15	2576	61	0	0
Ar5hcr6dr8	9294	271	0	9376	128	0	61	10144	8942	0	238	0	5395	0	1514	0	0	1409	0	0	0	134	0	959	0	0	0	282	0	0	0	0	0	0	9	27	0	66	0	0	0.0	33	335	0	59	10672	36	0	445
Ar5hcr9dr4	13551	2804	0	10602	0	0	856	4926	0	3358	0	0	0	0	8852	54	0	8342	0	340	0	523	0	0	6798	0	0	51	0	0	0	0	66	763	278	0	0	282	0	53	0.0	178	0	0	0	89	614	0	0
Ar5hcr9dr8	781	21835	0	0	0	0	0	0	0	0	0	7949	0	0	0	0	0	0	0	0	0	0	0	0	0	0	0	0	0	0	0	0	0	0	0	0	0	583	0	0	0.0	0	0	0	0	0	0	0	0
A_soil_initial_1	0	2181	0	0	14	0	6	0	0	4	0	0	28	90	0	11025	18	109	5	0	0	0	0	0	0	2223	78	121	0	0	6	0	0	0	0	0	0	0	0	0	0.0	0	0	0	0	0	0	0	0
A_soil_initial_2	0	1045	0	0	12	0	0	0	0	0	0	0	12	48	0	8127	17	81	0	0	0	0	0	0	5	1852	61	69	0	0	10	0	0	0	0	0	0	0	0	0	0.0	0	0	0	0	0	0	0	0
Br1h3dr4	0	3716	0	29	1752	3608	20267	0	0	609	1107	0	95	0	206	4113	0	829	614	0	49	4894	0	429	0	5337	2146	1771	0	0	405	0	1441	0	0	28	1416	0	223	8811	0.0	0	1583	106	0	0	0	168	201
Br1h3dr8	0	15543	0	67	2384	365	28304	0	0	4	26	0	130	0	261	273	0	1141	0	0	75	335	0	1341	0	276	166	170	0	0	0	0	730	0	0	0	2086	0	86	258	0.0	0	0	47	0	0	51	0	0
Br1h6dr4	0	411	22089	273	40	1512	0	0	0	0	28770	0	409	0	0	1833	0	704	63	0	561	1404	0	397	0	0	720	0	0	0	46	0	50	0	0	0	459	0	0	491	0.0	0	105	96	0	0	0	44	50
Br1h9dr4	0	1365	46113	0	0	4773	0	0	0	0	4984	0	404	0	0	11995	0	5230	102	0	0	1616	265	698	0	0	137	0	64	47	48	0	47	0	0	0	5300	0	0	704	0.0	0	181	4403	0	0	24	105	2501
Br1h9dr8	0	3610	15782	0	0	8096	0	0	0	0	0	0	95	0	9	6602	0	2198	11	0	419	46	0	416	0	0	91	0	1124	1064	0	0	0	0	0	0	4165	0	0	0	0.0	0	0	6164	0	0	29	0	143
Br1hcr3dr4	539	0	1585	0	77	11320	2129	0	0	0	263	0	92	0	76	0	0	0	0	0	25	605	0	465	0	29698	2532	46	0	0	0	0	664	0	0	21	130	0	2694	1331	0.0	0	315	0	0	0	18	0	0
Br1hcr3dr8	1934	21	2869	0	0	13430	26	0	4	0	15	0	200	0	47	1588	0	70	0	0	9	1469	6715	577	0	1294	2103	2691	0	0	0	0	3388	0	0	0	104	0	119	1560	0.0	0	91	0	0	0	707	0	0
Br1hcr6dr4	6349	5793	18048	1746	0	9245	0	0	0	0	5919	0	1206	0	0	1826	0	292	0	0	533	2832	373	66	0	53	292	0	28	37	0	0	268	0	0	0	69	0	0	737	0.0	0	0	697	0	0	152	0	904
Br1hcr6dr8	2426	6780	13781	94	0	6912	0	0	0	0	0	0	299	0	0	319	0	24	0	0	104	81	4866	76	0	0	77	0	327	251	0	0	49	0	0	0	277	0	0	0	0.0	0	0	3441	0	0	33	0	707
Br1hcr9dr4	8469	592	27756	0	0	252	0	0	0	0	239	0	1073	0	0	4129	0	0	0	0	14952	305	21014	0	0	0	6703	0	101	108	0	0	30	0	0	0	0	0	0	0	0.0	0	0	1353	0	0	2324	0	17
Br1hcr9dr8	5481	1799	0	0	0	0	0	0	0	0	0	0	0	0	0	1019	0	0	0	0	24894	0	6267	0	0	0	3824	0	428	419	0	0	0	0	0	0	0	0	0	0	0.0	0	4	846	0	0	0	0	0
Br2h3dr4	19	2849	25951	0	29113	22926	5253	10	0	20	481	0	60	0	15	11466	0	366	4180	0	39	3202	2641	5225	0	1102	11912	3429	0	0	1823	0	33	0	2	18	948	0	4011	1637	0.0	0	321	165	0	0	0	131	1051
Br2h6dr4	0	964	28802	24	0	12422	0	0	0	0	17332	0	394	0	0	5856	0	676	0	0	281	2324	0	72	0	0	651	0	538	466	0	0	131	0	0	0	2946	0	0	1191	0.0	0	0	219	0	0	103	7	208
Br2h6dr8	0	69	14418	0	0	6063	0	0	0	0	1845	0	52	0	0	102	0	395	0	0	238	41	0	0	0	0	386	0	3388	3292	0	0	338	0	0	0	2196	0	0	0	0.0	0	0	227	0	0	18	0	51
Br2h9dr4	0	2323	12535	0	10	6747	9	0	0	0	6592	0	332	0	32	10739	0	6694	0	0	23	1880	0	491	0	0	201	22	26	41	15	0	177	0	217	0	7346	0	0	1269	0.0	0	197	21	0	0	11	87	0
Br2h9dr8	0	2023	4980	110	0	9075	0	0	0	0	3647	0	273	0	53	1416	0	6416	0	0	247	196	0	331	0	0	99	0	1138	1224	224	0	0	0	53	0	15511	0	0	0	0.0	0	0	0	0	0	68	0	0
Br2hcr3dr4	1673	135	18536	0	570	12921	7521	0	0	0	388	0	218	0	42	493	0	109	0	0	25	2421	0	533	0	4901	2296	502	38	56	0	0	1843	0	0	138	76	0	2749	2557	0.0	0	477	41	0	0	801	23	63
Br2hcr3dr8	2534	13282	8768	89	3	1108	74	0	0	0	13629	0	161	0	13	5746	0	1348	0	0	332	197	0	983	0	33	6159	31	1123	1050	0	0	8993	0	0	0	40	0	2933	1156	0.0	0	0	321	0	0	393	0	86
Br2hcr6dr4	7984	2666	25448	3420	0	772	0	0	0	0	11720	0	1770	0	0	3505	0	2102	0	0	1970	171	1170	184	0	413	691	0	146	128	0	0	44	0	0	0	256	0	0	52	0.0	0	0	505	0	0	67	0	652
Br2hcr6dr8	1746	2339	11450	0	0	6786	0	0	0	0	0	0	2096	0	0	308	0	515	0	0	830	871	11045	52	0	0	87	0	0	0	0	0	18	0	0	0	886	0	0	0	0.0	0	0	1424	0	0	95	0	32
Br2hcr9dr4	9116	0	6338	0	0	1829	0	0	6	0	1842	0	147	0	0	0	0	0	0	0	369	168	674	56	0	0	1715	0	12284	12191	0	0	0	0	0	0	1973	0	0	0	0.0	0	0	5406	0	0	3742	0	1985
Br2hcr9dr8	1534	0	0	14	0	0	0	0	0	0	73	0	0	0	0	0	0	0	0	0	2923	0	0	0	0	0	0	0	32509	31559	0	0	0	0	0	0	0	0	0	0	0.0	0	0	0	0	0	0	0	0
Br3hcr3dr4	6423	0	30126	0	17	17281	9746	0	0	0	166	0	298	0	110	0	0	165	0	0	94	3975	51	1034	0	3785	4327	200	0	0	0	0	3371	0	0	33	0	0	7649	2256	0.0	0	235	0	0	0	315	0	0
Br3hcr3dr8	2383	1045	11459	764	0	25960	0	0	0	0	84	0	119	0	0	2336	0	180	0	0	848	2003	18415	208	0	477	2822	158	0	0	0	0	2875	0	0	0	0	0	2137	1616	0.0	0	14	130	0	0	912	0	304
Br3hcr6dr4	4700	608	19219	3293	0	2838	0	0	0	0	4683	0	1443	0	0	5711	0	1190	0	0	328	1101	0	492	0	41	335	0	0	0	0	0	0	0	0	0	0	0	0	576	0.0	0	21	104	0	0	159	0	35
Br3hcr6dr8	5338	2609	6285	359	0	9299	0	0	0	0	4541	0	3122	0	11	382	0	1877	0	0	237	1560	0	236	0	47	120	0	93	104	0	0	37	0	0	0	914	0	0	94	0.0	0	0	533	0	0	144	6	259
Br3hcr9dr4	6434	18	7267	0	0	1377	0	0	0	0	1708	0	198	0	0	0	0	0	0	0	108	88	355	65	3	0	791	0	28	0	0	0	0	0	0	0	1873	0	0	27	0.0	0	0	10672	0	0	3354	0	2105
Br3hcr9dr8	1450	1092	0	0	0	9	0	0	0	0	0	0	0	0	0	0	0	0	0	0	3590	0	196	0	0	0	235	0	12628	12025	0	0	0	0	0	0	0	0	0	0	0.0	0	0	40	0	0	3	0	0
Br4hcr3dr4	4252	23	8446	0	0	21932	13966	0	0	557	214	0	1011	0	249	12	0	62	0	0	40	3723	43	620	0	8367	4910	245	0	0	0	0	4133	0	0	728	0	0	7694	1313	0.0	0	1801	0	0	0	599	15	70
Br4hcr3dr8	3974	416	18547	2673	0	11741	5	0	0	0	168	0	341	0	0	10827	0	298	0	0	103	1997	12533	1839	0	431	94	454	26	0	0	0	7081	0	0	25	0	0	3710	2899	0.0	0	207	1196	0	0	1529	50	3343
Br4hcr6dr4	8840	2029	18972	76	0	4456	3689	0	0	0	6934	0	3333	0	174	103	0	2055	0	0	67	1349	0	2031	0	4256	1165	62	171	174	0	17	214	0	0	0	0	0	0	563	0.0	0	41	0	0	0	7878	0	0
Br4hcr9dr4	0	0	0	0	0	0	0	0	0	0	0	0	0	0	0	0	0	0	3	0	0	0	0	0	0	0	0	0	0	0	0	0	0	4	0	0	0	0	0	0	0.0	0	0	0	0	0	0	0	0
Br4hcr9dr8	7012	13603	20	0	0	16	7	0	0	0	2634	0	0	0	0	167	0	0	0	0	21449	0	0	0	0	0	0	0	0	0	0	0	0	0	0	0	0	0	0	0	0.0	0	0	135	0	0	0	0	131
Br5hcr3dr4	4672	972	15794	0	571	14289	12429	0	0	35	667	0	2072	0	395	500	0	325	0	0	82	3771	0	2015	0	6339	2262	1403	245	223	0	0	3280	0	0	508	528	0	4183	4608	0.0	0	1245	0	0	0	2540	104	94
Br5hcr3dr8	1208	3292	5217	0	0	732	24743	0	0	0	2415	0	142	0	81	78	0	226	0	0	20	517	0	268	0	207	54	215	116	106	0	0	6004	0	0	0	0	0	14	564	0.0	0	19	0	0	0	223	15	0
Br5hcr6dr4	4928	3277	17650	52	0	2659	11181	0	0	0	12475	0	2481	0	419	610	0	1015	0	0	152	1508	0	6503	0	14	109	119	0	0	0	6	492	0	0	15	0	0	0	214	0.0	0	106	0	0	0	5697	91	0
Br5hcr6dr8	2947	2437	5433	2517	0	1646	12033	0	0	0	782	0	1124	0	68	0	0	807	0	0	0	183	0	875	0	339	0	2	0	0	0	0	57	0	0	0	110	0	0	0	0.0	0	0	0	0	0	370	9	0
Br5hcr9dr8	11225	24569	0	0	0	0	0	0	0	0	12377	0	0	0	0	93	0	0	0	3	17699	0	0	0	0	0	0	0	0	0	0	0	0	0	0	0	0	0	0	0	0.0	0	0	0	0	0	0	0	0
B_soil_initial_1	0	106	0	0	9	0	0	0	0	0	0	0	0	0	0	700	0	31	0	0	0	0	0	0	0	72	0	0	0	37	0	0	0	0	0	0	0	0	0	0	0.0	4	0	0	0	0	0	0	0
B_soil_initial_2	0	188	0	0	7	0	0	0	0	0	0	0	0	0	0	2027	0	36	0	0	0	0	0	0	0	156	0	24	0	25	0	0	0	0	0	0	0	0	0	0	0.0	0	0	0	0	0	0	0	0
Ar1h12dr4	0	1411	0	28	0	0	0	3859	0	0	5	60	262	0	1697	0	0	474	0	0	0	0	0	46	0	0	1161	409	0	327	0	0	0	0	0	379	0	408	0	0	0.0	222	0	0	0	0	1244	30	0
Ar1h12dr8	17	1500	0	0	0	0	0	98	0	0	0	132	1049	0	0	0	0	2158	0	0	0	170	0	196	0	0	1081	8	0	3757	0	0	0	0	9	123	0	837	0	13	0.0	10	0	0	0	0	0	3849	0
Ar1h9dr8	0	624	0	0	0	0	0	0	0	0	0	289	0	0	0	0	35140	0	0	0	0	0	0	0	0	0	0	0	0	0	0	0	0	0	4	0	0	88	0	0	0.0	0	0	0	0	0	0	0	0
Ar1hcr12dr4	19816	1007	0	0	0	0	0	9	0	0	0	0	0	0	0	0	0	2140	0	0	0	0	8	0	0	0	0	0	0	0	0	0	0	0	86	5639	0	10	0	0	0.0	0	0	0	0	0	0	0	0
Ar1hcr12dr8	15258	2349	0	0	0	0	0	0	0	0	0	19640	0	0	0	0	0	0	0	0	0	0	0	0	0	0	0	0	0	0	0	0	0	0	0	0	0	360	0	0	0.0	0	0	0	0	0	0	0	0
Ar1hcr3dr8	246	8347	0	6280	2205	0	65	2371	4609	9	0	18	38	1212	51	0	80	271	0	30	0	407	0	0	6464	0	0	1501	0	0	0	0	0	1849	0	0	0	103	0	0	0.0	0	0	1272	0	0	327	0	941
Ar2h12dr4	0	640	0	0	0	0	0	0	0	0	0	100	0	0	0	0	0	0	0	0	0	0	0	0	0	0	30	0	0	0	0	0	0	0	0	0	0	153	0	0	0.0	0	0	0	0	0	210	0	0
Ar2h12dr8	27	5793	0	0	0	0	0	0	0	0	0	227	0	0	0	0	0	0	0	0	0	0	0	0	0	0	0	0	0	0	0	0	0	0	0	0	0	112	0	0	0.0	0	0	0	0	0	0	0	0
Ar2hcr12dr4	12986	1342	0	0	0	0	0	12	0	0	0	0	0	0	0	0	0	0	0	0	173	0	0	25	0	0	911	0	0	0	0	0	269	0	0	0	0	116	0	3	0.0	0	0	0	0	0	0	0	0
Ar2hcr12dr8	8339	3781	0	0	0	0	0	0	0	0	0	1967	0	0	0	0	0	0	0	0	1283	0	0	0	0	0	0	0	0	0	0	0	0	0	0	0	0	97	0	0	0.0	0	0	0	0	0	0	0	0
Ar3h12dr4	0	2653	0	0	0	0	0	18	0	0	0	585	6	0	28	48	11888	0	0	0	0	0	0	0	0	0	215	0	0	0	0	0	0	0	0	711	0	715	0	0	0.0	0	0	0	0	0	0	0	0
Ar3h12dr8	0	1999	0	0	0	0	0	0	0	0	0	14965	0	0	0	0	1042	0	0	0	0	0	0	0	0	0	0	0	0	0	0	0	0	0	3	0	0	230	0	0	0.0	0	0	0	0	0	0	0	0
Ar3h6dr8	0	5417	0	36	10725	0	0	1392	21	421	0	0	89	2854	892	0	0	487	16	41	0	0	0	198	0	0	0	0	0	0	99	0	0	4906	237	0	873	47	0	31	0.0	256	0	0	1131	5	0	0	0
Ar3hcr12dr4	22001	1017	0	1404	0	0	13	47	0	0	0	377	1971	0	320	367	144	2046	0	0	122	0	0	277	0	0	234	0	0	0	0	0	0	0	0	0	0	136	0	0	0.0	0	0	0	0	19	6517	36	0
Ar3hcr12dr8	121	5418	10	0	0	0	0	0	0	0	0	27388	0	0	0	0	1201	0	0	0	1578	0	0	0	0	0	0	0	0	0	0	0	0	0	0	0	0	1185	0	0	0.0	0	0	0	0	0	0	0	0
Ar4hcr12dr4	7320	2657	0	0	0	0	0	0	0	0	0	12415	10	0	0	0	1508	0	0	0	0	0	0	0	0	0	657	0	0	0	0	0	0	0	0	0	0	556	0	0	0.0	0	0	0	0	0	0	0	0
Ar4hcr12dr8	16469	1960	0	0	0	0	0	0	0	0	0	19660	0	0	0	0	25	0	0	0	0	0	0	0	0	0	0	0	0	0	0	0	0	0	0	0	0	184	0	0	0.0	0	0	0	0	0	0	0	0
Ar5hcr12dr4	9756	3233	0	0	0	0	0	0	0	0	0	98	0	0	0	0	0	0	0	0	0	0	0	0	0	0	168	0	0	0	0	0	37	0	0	0	0	102	0	0	0.0	0	0	0	0	0	0	0	0
Ar5hcr12dr8	130	2125	0	0	0	0	0	0	0	0	0	2013	0	0	0	0	0	0	0	0	0	0	0	0	0	0	0	0	0	0	0	0	0	0	0	0	0	153	0	0	0.0	0	0	0	0	0	0	0	0
Br1h12dr4	0	1537	374	0	0	188	11	0	0	0	8207	0	579	0	89	1184	0	3182	0	0	0	116	0	136	0	0	77	0	0	0	0	0	0	0	436	0	10595	0	0	10	0.0	0	0	0	0	0	14	124	0
Br1h12dr8	0	2494	19274	29	0	687	0	0	0	0	6266	0	195	0	54	544	0	1513	0	0	25	34	0	85	0	0	44	0	0	0	0	27	0	0	350	0	1138	0	0	0	0.0	0	0	0	0	0	16	22	0
Br1h6dr8	0	18706	2340	216	9	75	62	0	0	0	8045	0	35	0	0	159	0	628	0	0	101	0	0	121	0	0	657	15	0	0	3	0	0	0	0	0	231	0	0	0	0.0	0	0	0	0	0	9	0	0
Br1hcr12dr4	5670	2889	11832	15	0	653	0	2436	0	0	10420	0	1087	0	1030	205	0	986	0	0	211	291	0	56	0	0	3639	246	0	217	0	0	0	0	0	290	0	236	0	0	0.0	154	0	0	0	0	1368	91	0
Br1hcr12dr8	5226	1595	0	0	0	0	0	0	0	0	2619	0	0	0	0	0	0	0	0	0	11072	0	0	0	0	0	0	0	0	0	0	0	0	0	0	0	0	0	0	0	0.0	0	0	0	0	0	0	0	0
Br2h12dr4	0	1766	330	0	0	34	357	0	0	0	419	0	164	0	194	1554	0	4561	0	0	16	47	0	452	0	0	30	0	0	0	27	0	0	0	1364	14	4644	0	0	0	0.0	0	597	0	0	0	0	189	0
Br2h12dr8	0	2507	18125	0	0	266	11	0	0	0	6948	0	24	0	48	479	0	1595	0	0	0	0	0	83	0	0	836	6	0	0	0	0	0	0	827	0	2607	0	0	0	0.0	0	0	0	0	0	0	0	0
Br2h3dr8	23	16273	9643	0	16	419	6389	0	0	0	0	0	30	0	0	1282	0	457	1012	0	70	764	0	638	0	0	1255	1007	0	0	0	0	0	0	0	0	31	0	309	311	0.0	0	0	1529	0	0	38	0	1749
Br2hcr12dr4	66096	171	38303	0	0	6095	0	0	0	0	8342	0	214	0	0	0	0	28	0	0	783	0	0	0	0	0	3782	0	5898	5793	0	38	0	0	17	0	155	0	0	0	0.0	0	0	321	0	0	3839	0	161
Br2hcr12dr8	17497	4833	0	0	0	0	0	0	0	0	6922	0	0	0	0	0	0	0	0	0	3456	0	0	0	0	0	7	0	0	0	0	0	0	0	4	0	0	0	0	0	0.0	0	0	0	0	0	0	0	0
Br3hcr12dr4	12975	2622	650	0	0	102	23	0	0	0	398	0	34	0	0	9967	0	78	0	0	544	0	0	0	0	0	79	0	0	0	0	0	0	0	0	0	0	0	0	0	0.0	0	0	0	0	0	68	0	0
Br3hcr12dr8	41710	3155	0	7	0	0	0	0	0	0	0	0	0	0	0	474	0	0	0	0	6436	0	0	0	0	0	0	0	0	0	0	13	0	0	0	0	0	0	0	0	0.0	0	0	0	0	0	0	0	0
Br4hcr12dr4	21691	1136	2428	0	0	0	0	0	0	0	533	0	145	0	18	2690	0	0	0	0	1101	0	0	0	0	0	73	0	0	0	0	0	0	0	0	0	0	0	0	0	0.0	0	0	0	0	0	1649	0	0
Br4hcr12dr8	18	2727	0	0	0	0	0	0	0	0	0	0	0	0	0	44	0	0	0	0	10965	0	0	0	0	0	0	0	0	0	0	0	0	0	0	0	0	0	0	0	0.0	0	0	0	0	0	0	0	0
Br4hcr6dr8	1593	1982	1946	648	0	917	16285	0	0	0	4793	0	506	0	121	0	0	949	0	0	187	0	0	668	0	1113	1154	4	564	666	0	0	21	0	0	0	2233	0	0	0	0.0	0	0	0	0	0	605	0	0
Br5hcr12dr4	12241	2282	11904	0	0	262	565	0	0	0	838	0	4791	0	0	1438	0	1789	0	0	670	0	0	52	0	0	97	0	0	0	0	0	0	0	0	0	0	0	0	0	0.0	0	0	0	0	0	1466	5	0
Br5hcr12dr8	14081	6856	0	0	0	0	0	0	0	0	975	0	0	0	0	99	0	0	0	0	1867	0	0	0	0	0	0	0	0	0	0	0	0	0	0	0	0	0	0	0	0.0	0	0	0	0	0	0	0	0
Ar1h12dr2	0	406	0	978	0	0	81	2355	0	7652	0	0	1204	1188	14243	0	0	588	0	22	0	0	0	0	0	36	38	62	0	0	43	0	0	1391	71	166	0	268	0	19	0.0	59	3938	0	0	1635	288	152	0
Ar1h3dr2	0	289	0	11353	0	0	263	3732	24	110	39	0	47	3813	1071	0	16	0	360	24	0	30	0	79	35	47	0	995	0	0	1475	0	450	792	0	0	0	0	0	142	0.0	0	528	0	0	40	15	10	0
Ar1h3dr6	0	2224	0	5712	1269	0	0	8108	1551	46	0	0	240	3298	4469	0	57	296	4907	2194	0	448	0	1071	4933	0	0	988	0	0	5224	0	112	488	0	1794	0	42	0	68	0.0	891	2533	0	6377	0	19	0	0
Ar1h6dr2	0	4298	0	2670	0	0	4418	0	0	473	18	0	0	3304	2622	0	0	0	20	1398	0	0	0	0	50	14	0	392	0	0	429	26	165	708	0	0	0	209	0	92	0.0	0	506	0	31	2251	42	85	0
Ar1h6dr6	0	7400	0	1421	0	0	36	0	0	1118	0	30	14	0	2882	78	32	244	255	7976	0	165	0	315	2413	0	0	60	0	0	135	2411	0	0	3516	0	0	259	0	0	0.0	29	424	0	0	253	0	5411	0
Ar1h9dr2	0	554	0	1417	0	0	885	19	0	13250	14	0	53	443	4476	0	0	53	0	35	0	0	0	0	0	0	0	45	0	0	19	0	54	242	2170	0	0	22	0	55	0.0	42	256	0	0	3204	0	0	0
Ar1hcr12dr2	13927	381	0	1766	0	0	207	469	0	0	0	0	0	11	0	51	0	777	0	0	0	62	0	0	811	0	0	43	0	0	0	0	41	165	476	19320	0	281	0	14	0.0	71	0	0	0	121	0	0	0
Ar1hcr3dr2	636	158	0	11015	100	0	1120	2120	293	86	253	0	80	2749	1077	39	0	75	0	28	0	68	52	114	572	37	0	1423	0	0	124	0	260	523	0	0	0	80	0	38	0.0	0	790	54	96	4	281	375	190
Ar1hcr3dr6	462	2076	0	2948	1204	0	8	6303	3070	38	0	0	78	1579	228	407	174	401	0	261	0	426	118	0	10095	11	0	4082	0	0	6	0	0	2814	0	0	0	203	0	0	0.0	0	401	178	0	0	592	0	120
Ar1hcr6dr2	8301	1697	0	0	0	0	0	277	0	0	0	0	0	0	0	1816	349	0	0	0	0	0	0	0	0	0	0	0	0	0	0	0	89	0	0	0	0	307	0	115	0.0	0	0	0	0	0	0	0	0
Ar1hcr6dr6	11110	10233	0	0	0	0	0	7562	0	0	49	0	0	0	0	0	0	0	0	0	0	0	0	997	0	0	0	33	0	0	0	0	0	0	0	0	0	422	0	14	0.0	0	0	0	0	0	345	0	0
Ar1hcr9dr2	6824	2422	0	963	0	0	82	8665	16048	2484	7	0	4908	0	920	87	14	2103	0	28	0	0	0	0	73	0	0	126	0	0	0	72	0	484	20	357	0	51	0	35	0.0	0	0	0	0	0	95	6	0
Ar2h12dr2	9	4486	0	407	0	0	56	0	0	0	0	0	36	856	2487	0	0	0	0	136	0	0	0	0	0	0	46	14	0	0	0	0	52	49	5389	0	0	141	0	0	0.0	140	18	0	0	435	0	126	0
Ar2h3dr2	0	208	0	10869	42	0	777	4667	163	19	46	0	19	3808	1031	0	16	44	378	10	0	52	0	71	53	0	28	1588	0	0	1753	0	299	913	0	0	0	15	0	124	0.0	0	441	0	0	21	19	0	0
Ar2h3dr6	6	1524	0	6910	583	0	0	16261	2316	0	0	0	104	2711	22	0	0	92	3552	2232	0	21	0	283	756	0	0	45	0	0	0	0	0	2288	0	0	0	70	0	184	0.0	146	0	0	4913	0	434	0	0
Ar2h6dr2	0	1648	0	2341	0	0	1317	65	0	1084	0	0	0	9353	4769	0	0	0	75	603	0	0	0	0	9	10	0	387	0	0	125	0	116	489	11	24	0	152	0	65	0.0	105	10	0	0	2373	17	1130	0
Ar2h6dr6	0	17149	0	416	1804	0	0	42	0	0	0	0	0	0	79	39	0	0	12	158	0	0	0	45	137	0	0	21	0	0	334	0	0	0	1492	3190	0	99	0	19	0.0	1691	0	0	0	75	0	9699	0
Ar2h9dr2	0	3449	0	1294	0	0	469	16	45	13136	0	0	113	474	5742	0	0	81	6	50	0	0	0	0	0	0	28	512	0	0	238	0	141	2867	0	198	0	122	0	104	0.0	51	2700	0	0	311	70	329	0
Ar2hcr3dr2	1356	508	0	12629	67	0	892	5190	427	21	0	0	108	5439	1192	0	13	0	0	120	0	78	0	74	74	68	0	761	0	0	0	0	323	924	0	20	0	32	0	67	0.0	0	390	0	0	56	299	15	47
Ar2hcr3dr6	1562	1188	0	15565	386	0	0	14954	2497	0	0	295	1673	149	3509	0	147	100	0	460	0	941	0	657	798	38	0	1209	0	0	0	0	0	434	0	888	0	423	0	34	0.0	72	851	0	0	0	35	0	0
Ar2hcr6dr2	1254	425	0	3452	9	0	248	5083	7816	67	0	0	653	23	1694	0	0	0	0	26	0	38	0	0	148	0	0	233	0	20	0	0	0	464	0	0	0	42	0	33	0.0	0	0	0	0	1243	0	0	0
Ar2hcr6dr6	2111	26	0	981	918	0	47	33	4127	0	0	45	3761	4	0	0	298	84	0	184	0	85	0	1850	72	834	0	0	0	0	0	0	0	0	0	0	0	0	0	78	0.0	55	0	0	6228	0	19	0	0
Ar2hcr9dr2	4429	73	0	4644	0	0	114	46	0	3116	0	0	2943	18	8890	57	0	178	0	131	0	0	0	64	266	0	0	114	0	0	0	178	0	2416	25	0	0	31	1307	14	0.0	77	0	0	0	656	0	0	0
Ar3h12dr2	0	989	0	1645	0	0	467	15	0	11210	0	0	359	17	3167	0	12	160	0	119	0	36	0	0	0	0	0	53	0	0	0	36	0	122	1066	645	0	278	0	20	0.0	136	46	0	0	29	313	38	0
Ar3h3dr2	0	1875	0	12886	68	0	2192	4444	45	972	24	0	47	5359	2429	0	52	0	407	58	0	69	0	117	0	43	34	2312	0	0	1641	0	1036	2114	0	0	0	44	0	184	0.0	0	604	0	0	71	23	79	0
Ar3h3dr6	16	4901	0	6660	465	0	30	649	4673	5571	0	0	0	1656	0	26	1332	691	243	7425	0	2599	0	0	79	43	0	2891	0	0	6	0	221	422	0	0	860	319	0	416	0.0	1252	30	0	0	0	134	0	0
Ar3h6dr2	0	1295	0	7060	11	0	3665	807	376	3097	55	0	10	82	2043	0	21	88	10	46	0	65	0	50	0	17	59	1256	0	0	117	0	181	377	60	0	100	22	0	144	0.0	137	1771	0	0	293	32	69	0
Ar3h6dr6	0	9473	0	354	958	0	0	5757	1569	4213	0	0	377	2942	5634	0	73	3531	81	0	0	309	0	1654	0	0	0	0	0	0	1262	0	0	158	801	0	3463	369	0	22	0.0	1410	0	0	2885	49	0	0	0
Ar3h9dr2	0	469	0	4911	0	0	1246	151	0	30	0	0	0	363	1034	0	0	0	0	239	0	0	0	0	0	0	71	1599	0	0	0	1047	35	2543	260	0	0	314	0	274	16.0	221	0	0	13251	1210	0	1278	0
Ar3hcr12dr2	5457	234	0	216	0	0	343	75	0	0	0	0	985	7	2323	43	0	481	0	0	0	0	0	0	0	8	88	0	0	0	0	0	0	69	4	0	0	19	0	20	21.0	0	0	0	95	28	7200	282	0
Ar3hcr3dr2	916	197	0	9821	23	0	733	3097	141	32	37	0	199	4055	1427	0	0	0	0	0	0	23	0	0	8	0	23	543	0	0	0	0	305	899	0	0	0	24	0	95	0.0	0	399	0	32	80	0	0	0
Ar3hcr3dr6	1476	54	0	10250	907	0	1808	2938	1552	0	0	0	719	1530	27	355	802	0	0	695	0	283	0	0	479	63	0	1405	0	0	0	0	6881	1348	0	0	0	94	0	740	0.0	0	2093	0	30	0	15	0	0
Ar3hcr6dr2	1367	286	0	3260	0	0	4109	0	1191	7832	0	7	1453	83	3788	78	27	402	0	96	0	0	0	61	74	0	0	140	0	37	0	0	0	1348	0	74	0	36	0	74	0.0	51	0	0	0	3200	53	30	0
Ar3hcr6dr6	1332	5625	0	1092	0	0	30	43	7025	7189	0	58	4419	0	4974	0	0	2783	0	24	0	179	0	1054	69	0	0	1555	0	0	0	0	0	0	410	276	0	711	0	0	0.0	0	872	0	0	3624	39	31	98
Ar3hcr9dr2	18925	341	0	4609	0	0	104	1217	0	0	0	0	0	187	5952	70	0	0	0	60	0	245	0	0	1288	0	0	611	0	0	0	0	33	724	0	0	0	169	0	107	0.0	232	0	0	0	207	0	0	0
Ar4hcr12dr2	22714	686	0	1192	0	0	127	54	0	718	0	0	205	21	65	43	0	43	0	178	0	0	0	0	38	0	56	289	0	0	0	0	39	518	0	6945	0	101	0	38	0.0	0	12	0	0	31	3184	0	0
Ar4hcr3dr2	1234	321	0	12351	44	0	931	3033	1086	9	155	0	139	3116	682	54	0	52	0	26	0	56	0	103	147	36	0	681	0	0	0	0	262	858	0	0	0	56	0	92	0.0	0	239	0	8	21	182	7	75
Ar4hcr3dr6	1288	969	0	12531	192	0	0	14325	3707	6	0	0	1107	7456	5036	0	0	67	0	1184	0	531	0	285	2751	19	0	1709	0	0	0	0	49	953	0	0	0	192	0	0	0.0	0	80	0	5433	233	684	0	0
Ar4hcr6dr2	1969	50	0	13177	9	0	704	19	1726	3159	0	0	1395	64	1005	69	9	434	0	17	0	117	0	99	0	0	21	764	0	0	0	0	64	1003	0	51	0	81	7	153	0.0	59	0	0	0	479	103	0	24
Ar4hcr6dr6	2056	3044	0	1219	214	0	291	0	6996	495	0	102	3360	22	209	0	37	5465	0	0	0	0	0	1015	0	0	0	193	0	0	0	19	0	100	0	67	0	0	1160	0	0.0	0	0	0	0	5062	0	0	0
Ar4hcr9dr2	8857	161	0	4232	0	0	362	0	206	7027	0	3	3923	20	5705	295	0	2847	0	80	0	46	0	0	141	0	22	91	0	0	0	0	47	970	0	13	0	94	0	61	0.0	0	0	0	0	0	333	75	0
Ar5hcr12dr2	33069	706	0	2171	0	0	288	0	0	0	0	20	32	28	0	71	0	0	0	0	0	120	0	0	181	0	33	229	0	0	0	0	147	140	0	16809	0	166	0	50	11.0	0	0	0	0	15	1991	0	0
Ar5hcr3dr2	714	1503	0	3642	65	0	956	30	256	919	63	0	57	2656	777	190	8	0	0	0	0	41	0	69	0	0	0	1088	0	0	0	0	413	994	0	0	0	18	162	67	0.0	0	243	0	0	78	39	159	0
Ar5hcr3dr6	1290	1137	0	8916	493	0	503	11	9108	2171	0	0	371	6756	41	187	46	747	0	0	0	1098	0	0	270	0	0	664	0	0	0	15	0	1072	0	0	0	165	0	140	0.0	45	0	0	0	0	13	0	57
Ar5hcr6dr2	1166	308	0	3669	0	0	411	9672	4634	107	0	0	122	319	2473	24	0	121	0	0	0	0	0	136	144	0	0	73	0	0	0	0	0	372	0	19	0	26	0	9	0.0	31	1425	0	0	554	16	0	0
Ar5hcr6dr6	4144	200	0	846	390	0	95	7034	8033	0	0	0	3482	0	1323	0	17	1447	0	0	0	0	0	911	23	0	0	0	0	0	0	0	0	0	620	19	0	27	0	0	0.0	21	231	0	0	1004	129	0	0
Ar5hcr9dr2	12256	274	0	2679	0	0	129	0	351	6957	0	0	0	82	978	83	0	296	0	1159	0	80	0	0	4115	0	43	410	0	0	0	0	62	1189	0	0	0	66	0	70	0.0	0	0	0	0	1383	165	0	0
Br1h12dr2	8	597	707	0	0	258	159	0	0	567	118	0	998	0	32	220	0	3324	0	0	0	272	0	8054	0	779	271	75	0	0	0	0	0	0	5295	15	10022	0	0	116	0.0	0	3291	0	0	0	28	210	0
Br1h3dr2	0	0	0	0	4193	17	5772	0	0	230	652	0	390	0	1147	65	0	1005	1289	26	23	269	0	233	0	1053	177	61	0	0	0	0	0	0	0	80	316	0	645	93	0.0	0	926	0	0	0	751	342	48
Br1h3dr6	0	4893	0	0	506	3217	19970	0	0	87	117	0	279	0	191	810	0	974	0	0	122	2546	0	1065	0	1077	286	626	0	0	0	0	1023	0	0	6	3953	0	38	1452	0.0	0	395	14	0	0	29	13	32
Br1h6dr2	0	109	3333	0	157	1118	969	0	0	888	0	0	232	0	520	128	0	638	967	33	121	1104	0	4283	0	998	324	186	0	0	268	0	0	0	0	11	1027	0	0	162	0.0	0	1095	0	0	0	0	510	0
Br1h6dr6	0	6043	5452	330	117	840	11	0	0	0	5494	0	166	0	0	1448	0	3748	0	0	524	1042	0	557	0	0	680	44	0	0	34	0	0	0	0	0	998	0	0	136	0.0	0	182	178	0	0	20	47	30
Br1h9dr2	0	183	1078	0	48	304	974	0	0	3963	65	0	420	0	579	95	0	2110	77	33	12	150	0	7839	0	517	37	105	0	0	183	0	0	0	0	28	3275	0	0	111	0.0	0	671	0	0	0	0	259	0
Br1h9dr6	0	1876	15908	0	0	2043	0	0	0	0	0	0	146	0	42	2073	0	6124	9	0	0	572	0	180	0	12	119	0	555	563	0	0	0	0	0	0	9869	0	0	145	0.0	0	0	3549	0	0	30	12	961
Br1hcr12dr2	5976	377	4567	0	0	725	287	0	0	0	879	0	5469	0	34	0	0	3015	0	0	613	93	0	804	0	0	194	0	0	0	0	0	0	0	0	11	112	0	0	58	0.0	0	0	0	0	0	1213	40	0
Br1hcr3dr2	718	0	2852	0	46	16	3165	0	0	0	27	0	0	0	122	0	0	192	0	0	0	172	0	840	0	19345	64	25	0	0	0	0	70	0	0	15	108	0	4416	19	0.0	0	672	0	0	0	161	0	0
Br1hcr3dr6	408	31	1897	0	346	16333	3795	0	0	0	379	0	897	0	166	3333	0	186	0	0	8	1390	1174	1598	0	1150	5239	1953	0	0	0	0	4312	0	0	17	530	0	609	5757	0.0	0	499	0	0	0	955	0	0
Br1hcr6dr2	2443	188	3349	95	0	1575	5707	0	0	0	30	0	303	0	100	34	0	454	0	0	136	552	0	1838	0	11604	215	55	0	0	0	0	0	0	0	0	151	0	24	238	0.0	0	176	0	0	0	5318	70	0
Br1hcr6dr6	996	3316	4500	257	0	6313	13	0	0	0	824	0	668	0	0	460	0	72	0	0	82	208	685	119	0	0	161	0	365	407	0	0	0	0	0	0	1325	0	0	0	0.0	0	0	4879	0	0	46	0	667
Br1hcr9dr2	883	248	4666	15	0	896	61	0	0	0	91	0	2441	0	379	194	0	887	0	0	742	226	0	11717	0	2343	2751	13	0	0	0	0	0	0	0	19	0	0	16	85	0.0	0	9	0	0	0	9157	4	0
Br1hcr9dr6	3152	2754	7404	0	0	289	0	0	0	0	202	0	2422	0	0	670	0	28	0	0	3238	176	12381	0	0	0	4340	0	79	104	0	0	0	0	0	0	0	0	0	0	0.0	0	0	3059	0	0	97	0	0
Br2h12dr2	0	1469	1608	0	0	1202	646	0	0	811	0	0	1085	5	129	240	0	4514	75	0	23	962	0	3633	0	622	471	1074	0	0	774	0	0	0	1631	22	6143	0	0	115	0.0	0	4602	0	0	0	44	307	62
Br2h3dr2	0	0	2615	0	5643	16	2732	0	0	53	42	0	16	0	33	27	0	201	601	21	9	206	0	208	0	433	48	46	0	0	487	0	0	0	0	19	524	0	179	40	0.0	0	1131	0	0	0	0	51	0
Br2h3dr6	0	2197	4265	0	71	3508	132	0	0	0	0	0	21	0	0	1122	0	267	1520	0	79	1635	210	658	0	287	1958	3589	0	0	166	0	53	0	0	0	254	0	763	838	0.0	0	0	1102	0	0	0	0	821
Br2h6dr2	0	468	1270	0	0	859	1020	0	0	1668	109	0	71	0	0	273	0	1099	0	0	0	2278	0	1014	0	3148	389	1234	0	0	0	0	0	0	0	0	1561	0	0	188	0.0	0	156	0	0	0	0	72	0
Br2h6dr6	0	1646	11378	0	0	5374	0	15	0	0	3566	0	461	4	0	774	0	3751	0	0	396	456	0	146	0	0	504	0	551	512	0	0	57	0	0	0	2962	0	0	0	0.0	0	0	74	0	0	156	0	19
Br2h9dr2	3	411	615	5650	16	591	770	1118	41	3166	58	0	309	1282	411	318	6	3419	175	96	0	739	0	1627	0	224	129	1022	0	0	720	0	126	476	103	0	6229	0	0	376	0.0	0	972	0	0	6	0	279	0
Br2hcr12dr2	14242	739	14967	0	0	2841	90	0	0	0	32	0	8010	0	47	355	0	3730	0	0	895	674	0	1619	0	89	127	0	0	0	0	0	0	0	0	0	275	0	0	81	0.0	0	0	0	0	0	8775	59	43
Br2hcr3dr2	751	0	691	0	902	17	2110	0	0	19	32	0	102	0	61	51	0	240	0	0	13	416	0	184	0	13340	122	286	0	0	0	0	116	0	0	11	100	0	632	135	0.0	0	623	0	0	0	2472	29	0
Br2hcr3dr6	678	2337	5134	0	8	2842	383	0	0	0	9941	0	231	0	19	2995	0	421	0	0	63	1230	64	958	0	2668	589	132	76	69	0	0	761	0	0	0	75	0	2073	1910	0.0	0	44	387	0	0	462	3	74
Br2hcr6dr2	1428	82	531	123	0	983	606	0	0	26	59	0	557	0	78	26	0	691	0	0	61	552	0	1554	0	12393	280	124	0	0	0	0	82	0	0	0	2269	0	75	114	0.0	0	293	0	0	0	7208	117	0
Br2hcr6dr6	4122	1346	5473	0	0	7029	8	0	0	0	390	0	3314	0	0	1654	0	1385	0	0	1823	273	3522	123	0	0	307	0	234	206	0	0	0	0	0	0	839	0	0	0	0.0	0	0	623	0	0	93	0	79
Br2hcr9dr2	3829	218	7569	0	0	456	2132	0	0	0	30	0	2818	0	422	55	0	906	0	0	72	41	0	2431	0	793	33	0	0	0	0	256	0	0	0	0	83	0	45	103	0.0	0	0	0	0	0	9396	192	0
Br2hcr9dr6	1293	0	0	0	0	801	11	0	0	0	321	0	1568	0	0	0	0	0	0	0	94	0	66	29	0	0	0	0	16237	16164	0	0	0	0	0	0	3604	0	0	0	0.0	0	0	0	0	0	26	0	0
Br3hcr12dr2	8994	477	8177	29	0	487	2168	0	0	0	0	0	7195	4	227	366	0	2650	0	0	94	68	0	3680	0	127	0	0	0	0	0	449	0	0	0	0	18	0	0	0	0.0	0	0	0	0	0	1466	73	0
Br3hcr3dr2	1694	0	2722	0	0	64	2047	0	0	0	13	0	10	4	61	0	0	85	9	0	0	407	0	620	0	21714	105	151	0	0	0	0	176	0	0	0	0	0	1114	68	0.0	0	238	0	0	0	56	0	0
Br3hcr3dr6	248	944	5030	0	0	20096	10	0	0	0	301	0	264	0	0	971	0	75	0	0	297	1474	1182	399	0	2208	681	55	0	0	0	0	376	0	0	0	0	0	1636	2683	0.0	0	148	13	0	0	478	0	112
Br3hcr6dr2	2205	0	4464	127	21	1318	3140	0	0	71	70	0	1214	0	80	76	0	1133	0	0	89	204	0	728	0	4870	376	42	0	0	0	0	0	0	0	40	614	0	12	197	0.0	0	563	0	0	0	6211	0	0
Br3hcr6dr6	3612	3455	7961	508	0	6527	0	0	0	2	3615	0	7350	0	0	2822	0	2750	0	0	395	1509	0	297	0	18	155	0	88	64	0	0	118	0	0	0	1400	0	0	425	0.0	0	0	187	0	0	503	0	111
Br3hcr9dr2	5095	466	325	60	18	520	607	0	0	0	185	111	2717	5	273	85	157	1962	0	0	144	171	29	5166	21	206	130	39	0	0	0	570	69	0	190	44	5379	0	0	184	0.0	0	643	0	0	0	6460	36	0
Br3hcr9dr6	2504	156	2391	0	0	7548	0	0	4	0	0	0	398	0	0	0	0	0	0	0	124	0	571	231	0	0	2025	0	11026	10705	0	0	0	0	0	0	992	0	0	6	0.0	0	0	4057	0	0	1706	0	0
Br4hcr12dr2	14532	330	12975	0	0	165	1622	0	0	0	21	0	2822	0	41	202	0	1434	0	0	224	208	0	8968	0	283	34	0	0	0	0	0	0	0	0	0	0	0	0	25	0.0	0	0	0	0	0	13333	0	0
Br4hcr3dr2	442	0	1144	0	0	26	2674	0	0	16	89	0	40	0	129	0	0	71	0	0	23	129	0	577	0	22699	46	57	0	0	0	0	68	0	0	26	106	0	64	27	0.0	0	534	0	0	0	105	13	0
Br4hcr3dr6	1002	125	6217	55	38	10995	12	0	0	0	451	0	452	0	21	1086	0	106	0	0	48	1536	4622	1815	0	938	381	265	0	0	0	0	9166	0	0	224	0	0	3715	4230	0.0	0	980	282	0	0	909	232	1646
Br4hcr6dr2	3086	160	6879	0	42	1666	2482	0	0	0	43	0	1295	0	960	88	0	752	0	0	25	439	0	2334	0	1756	324	73	0	0	0	40	0	0	0	0	171	0	0	299	0.0	0	363	0	0	0	7535	22	0
Br4hcr6dr6	2756	2283	3070	186	0	3166	2216	0	0	0	5671	0	1708	0	54	0	0	4261	0	0	366	114	0	418	0	3273	2686	0	920	921	0	0	0	0	0	0	3822	0	0	120	0.0	0	0	0	0	0	2973	0	0
Br4hcr9dr2	5008	173	9125	0	0	45	1307	0	0	19	9	0	5876	0	323	89	0	1221	0	26	0	42	0	2195	0	98	71	0	0	0	0	33	0	0	0	0	52	0	0	20	0.0	0	0	0	0	0	776	0	0
Br4hcr9dr6	3788	2214	5539	76	0	4218	12501	0	0	0	185	0	3332	0	258	329	0	1653	0	0	69	43	0	2877	0	107	0	65	0	0	0	0	0	0	0	0	195	0	0	0	0.0	0	0	0	0	0	515	0	56
Br5hcr12dr2	11742	865	8685	0	0	828	3263	0	0	0	39	0	1635	0	0	51	0	1053	0	0	429	272	0	1320	0	613	76	0	0	0	0	0	0	0	0	0	0	0	0	16	0.0	0	0	0	0	0	20455	15	0
Br5hcr3dr2	781	0	1856	0	361	6	2949	0	0	29	29	0	148	0	86	27	0	219	0	0	20	114	0	462	0	17297	20	131	0	0	0	0	62	0	0	31	320	0	185	62	0.0	0	1223	0	0	0	1342	31	0
Br5hcr3dr6	778	1119	8197	0	0	7129	16443	0	0	0	798	0	716	0	366	545	0	447	0	0	43	1674	0	2251	0	2294	145	1687	112	115	0	0	521	0	0	36	50	0	17	1040	0.0	0	243	0	0	0	1017	48	0
Br5hcr6dr2	3285	139	6024	0	0	993	2893	0	0	51	77	0	723	0	727	49	0	1023	0	28	46	527	0	2258	0	501	189	54	0	0	0	0	0	0	0	38	174	0	626	161	0.0	0	598	0	0	0	7876	196	0
Br5hcr6dr6	2450	3961	5513	188	0	1852	15429	0	0	0	492	0	2078	0	405	660	0	974	0	0	44	771	0	5757	0	341	0	0	42	0	0	0	126	0	0	0	0	0	0	306	0.0	0	97	0	0	0	1157	79	0
Br5hcr9dr2	5749	142	11246	0	0	788	1729	0	0	0	99	0	3151	0	247	276	0	3574	0	0	158	381	0	557	0	1385	158	0	0	0	0	0	0	0	0	0	0	0	0	217	0.0	0	9	0	0	0	10806	31	0
Br5hcr9dr6	5623	3949	8748	0	0	1073	676	0	0	0	4453	0	7336	0	0	0	0	5595	0	0	53	92	0	215	0	0	0	0	0	0	0	0	0	0	0	0	263	0	1473	0	0.0	0	0	0	0	0	675	509	0
Ar1h12dr10	18	5916	0	21	0	0	0	422	0	0	0	1150	12428	0	319	0	0	1514	0	0	32	0	16	0	0	0	0	15	0	2162	0	0	0	0	0	100	46	1722	0	0	0.0	0	0	0	0	0	2133	16949	0
Ar1h12dr6	0	1551	0	0	0	24	0	5588	0	0	0	230	5828	0	17981	0	0	3796	0	0	0	0	0	436	0	0	5798	0	0	1459	0	0	0	0	4861	3313	0	71	0	0	0.0	204	0	0	0	0	24	28	0
Ar1h3dr10	0	7070	0	6304	11863	0	0	2787	722	21	0	0	363	10	7416	0	42	111	15275	448	0	150	0	1998	14	0	0	926	0	0	1164	0	0	10170	0	534	0	192	0	0	0.0	399	10711	0	42	0	6	0	0
Ar1h6dr10	21	27788	0	27	18011	0	53	0	0	0	0	51	0	0	17	345	0	815	39	128	0	235	0	297	31	0	0	37	0	0	9	38908	0	0	10498	0	20	835	0	0	0.0	0	0	0	0	14	37	0	0
Ar1h9dr10	0	12832	0	0	0	0	0	0	0	0	0	3541	0	0	0	0	32019	0	0	0	0	0	0	0	0	0	0	0	0	0	0	0	0	0	0	0	0	1532	0	0	0.0	0	0	0	0	0	0	0	0
Ar1h9dr6	0	42420	0	0	0	0	8	0	0	0	0	0	0	0	0	2647	4339	0	0	0	0	0	0	0	0	0	0	0	0	0	0	0	0	0	0	0	0	5581	0	0	0.0	0	0	0	0	0	0	0	0
Ar1hcr12dr10	59530	9822	0	18	0	0	0	0	0	0	0	42061	0	0	0	0	23	0	0	0	34	0	0	0	0	0	0	0	0	0	0	0	0	0	0	0	23	3149	0	0	0.0	0	0	0	0	0	0	0	0
Ar1hcr12dr6	9095	27684	0	7	0	0	0	0	0	0	0	16613	0	0	0	7741	9	0	0	0	0	0	0	0	0	0	0	0	0	0	0	0	0	0	0	0	9	754	0	0	0.0	0	0	0	0	0	0	0	0
Ar1hcr3dr10	108	12550	0	4131	2335	0	12390	3670	19113	10	0	66	129	24	150	0	31	1027	0	0	0	426	0	0	863	0	0	1430	0	0	0	0	0	4561	0	0	0	81	0	0	0.0	0	0	308	0	0	0	0	409
Ar1hcr6dr10	10718	26173	13	0	0	11	0	0	0	0	0	0	0	0	0	0	37	0	0	0	0	0	0	0	0	0	0	0	0	0	0	0	0	0	0	0	0	705	0	56	0.0	0	0	0	0	0	0	0	0
Ar1hcr9dr10	30470	12420	48	14	0	0	19	0	0	0	28	33176	22	0	0	0	11988	27	0	0	22	0	0	0	13	0	0	0	0	0	0	71	0	0	49	13	0	8631	0	0	0.0	0	0	0	0	0	0	0	0
Ar1hcr9dr6	11235	55554	0	0	0	0	0	0	0	0	23	86	0	0	6	0	17384	0	0	0	0	0	0	0	0	0	0	0	0	0	0	0	0	0	0	0	0	5485	0	0	0.0	0	0	0	0	0	0	0	0
Ar2h12dr10	0	3649	0	0	0	0	0	0	0	0	0	239	0	0	0	0	0	0	0	0	0	0	0	0	0	0	1144	0	0	0	0	0	0	0	0	0	0	351	0	0	0.0	0	0	0	0	0	0	0	0
Ar2h12dr6	8	9531	12	0	0	0	0	0	0	0	0	472	0	0	0	0	0	0	0	0	0	0	0	0	0	0	16	0	0	0	0	0	0	0	0	0	0	447	0	0	0.0	0	0	0	0	0	15	0	0
Ar2h3dr10	0	30275	0	18619	3207	0	8	248	216	0	0	0	16	5417	2669	0	0	30	6277	30	0	57	0	394	22	0	0	286	0	0	0	0	0	5250	0	0	16	63	0	0	0.0	588	0	0	9443	0	13	0	0
Ar2h6dr10	0	48448	0	0	12172	0	0	6	0	0	0	0	0	0	785	0	0	0	12	192	0	0	0	0	0	0	0	0	0	0	0	0	0	0	3209	12788	0	628	0	0	0.0	1493	0	0	0	0	0	13448	0
Ar2h9dr10	16	6110	0	0	0	10	0	0	0	0	0	8411	0	0	0	0	14	0	0	0	0	0	11	0	0	0	40954	0	0	0	0	0	0	0	0	0	0	658	0	0	0.0	0	0	0	0	0	0	0	0
Ar2h9dr6	14	12863	0	0	0	0	70	0	0	0	0	1018	18365	0	1186	0	0	1383	0	74	0	101	0	621	0	0	226	266	0	0	0	0	0	0	0	5944	22	1642	0	0	0.0	4436	0	0	0	0	17	9910	0
Ar2hcr12dr10	32646	2311	23	0	0	36	0	0	0	0	0	32336	0	0	0	0	0	0	0	0	25044	0	0	0	0	0	0	0	0	0	0	0	0	0	0	0	0	2023	0	0	0.0	0	0	0	0	0	0	0	0
Ar2hcr12dr2	64251	34452	24	6895	0	0	571	551	0	0	0	0	0	62	0	0	0	0	0	19	0	203	23	100	350	0	89	499	0	0	0	0	80	4327	271	9261	30	500	0	190	0.0	0	0	0	0	19	0	0	0
Ar2hcr12dr6	5926	40271	0	0	0	0	0	0	0	0	0	7897	0	0	0	0	16	0	0	0	0	0	0	0	0	0	0	0	0	0	0	0	0	0	0	0	16	2270	0	0	0.0	0	0	0	0	0	0	0	0
Ar2hcr3dr10	3224	6514	364	11337	638	92	79	11982	3888	0	142	645	3158	6	6815	68	1390	246	0	384	242	432	58	806	30	0	0	4528	0	0	0	498	0	2107	354	58	0	847	0	0	0.0	376	1418	0	0	0	50	8	0
Ar2hcr6dr10	1832	86	0	18	0	22	0	0	0	0	0	7949	0	0	0	0	60042	0	0	0	0	0	0	0	0	0	0	0	0	0	0	0	601	0	0	0	25	1746	0	0	0.0	0	0	0	0	0	12	0	0
Ar2hcr9dr10	13729	5673	0	0	0	0	0	0	0	0	0	50435	0	0	0	0	21815	20	0	0	0	0	0	0	0	0	0	0	0	0	0	0	0	0	0	0	0	8806	0	0	0.0	0	0	0	0	0	0	0	0
Ar2hcr9dr6	6803	41880	0	0	0	0	0	0	0	0	83	805	0	0	0	4263	21798	0	0	0	0	0	0	0	0	0	0	0	0	0	0	0	0	0	0	0	13	861	0	0	0.0	0	0	0	0	0	0	0	0
Ar3h12dr10	17	19343	0	0	0	0	0	0	0	0	0	43014	0	0	0	0	2277	0	0	0	0	0	0	0	0	0	10	0	0	0	0	0	0	0	0	0	0	1420	0	0	0.0	0	0	0	0	0	0	0	0
Ar3h12dr6	7	4289	13	0	0	0	0	0	0	0	0	44088	0	0	0	632	842	0	0	0	0	0	0	0	0	0	0	0	0	0	0	0	0	0	0	0	0	493	0	0	0.0	0	0	0	0	0	4	0	0
Ar3h3dr10	19	22875	0	9243	468	0	13	9853	2187	30980	0	97	0	3	11	0	466	119	8433	3182	22	449	12	290	0	27	0	2146	0	0	1507	0	38	34262	0	0	47	391	0	16	0.0	475	0	0	0	0	8615	0	0
Ar3h6dr10	28	29444	0	0	24832	51	0	4745	1798	825	0	0	3780	13097	11165	0	0	1088	259	62	0	0	0	469	0	0	0	0	0	0	1462	0	0	23636	7204	0	17623	1413	0	34	0.0	724	0	0	1285	0	0	0	0
Ar3h9dr10	14	12272	0	0	0	37	0	0	0	0	13	90496	0	0	0	0	8315	0	0	0	19	0	0	0	0	0	0	0	0	0	0	0	0	0	0	0	0	0	0	0	0.0	0	0	0	0	0	0	0	0
Ar3h9dr6	0	76559	0	0	0	24	0	0	0	0	11	47	0	0	0	0	88	0	0	0	0	0	0	0	0	0	0	0	0	0	0	0	24	0	0	0	24	133	0	0	0.0	0	0	0	0	0	0	0	0
Ar3hcr12dr10	31	21295	0	6	0	0	0	0	0	0	0	73368	0	0	0	0	1782	12	0	0	616	0	0	0	0	0	0	0	0	0	0	0	0	0	0	0	0	1565	0	0	0.0	0	0	0	0	0	0	0	0
Ar3hcr12dr6	2234	86248	32	0	0	0	0	0	0	2	0	24159	0	0	0	1100	88	0	0	0	925	0	0	0	0	0	0	0	0	0	0	0	0	0	0	0	0	1504	0	0	0.0	0	0	0	0	0	0	0	0
Ar3hcr3dr10	3050	2958	0	37985	5769	0	6660	13383	21089	0	0	82	1937	1865	1898	924	0	723	0	14	0	665	13	475	29	26	0	909	0	0	0	0	59	2160	0	0	0	317	0	185	0.0	260	10194	0	777	21	0	0	0
Ar3hcr6dr10	14	60408	0	0	0	0	0	0	0	0	55	6222	0	0	0	0	10012	0	0	0	11955	0	0	0	0	0	0	0	0	0	0	0	0	0	0	0	17	2793	0	0	0.0	0	0	121	0	0	0	0	224
Ar3hcr9dr10	21903	32849	0	22	0	0	0	0	0	0	0	50080	8	0	0	290	21	0	0	0	43	0	20	0	0	0	0	0	0	0	0	0	0	0	0	0	26	5044	0	0	0.0	0	0	0	0	0	0	0	0
Ar3hcr9dr6	8992	42316	0	0	0	0	0	0	0	0	0	21	0	0	0	0	8	0	0	0	0	0	0	0	0	0	0	0	0	0	0	0	0	0	0	0	0	681	0	0	0.0	0	0	0	0	0	0	0	0
Ar4hcr12dr10	16407	3611	0	12	0	0	0	0	0	0	0	61813	0	0	0	0	108	0	0	0	0	0	0	0	0	0	0	0	0	0	0	0	0	0	0	0	11	5638	0	0	0.0	0	0	0	0	0	0	0	0
Ar4hcr12dr6	5330	31221	0	0	0	0	0	0	0	0	0	12401	0	0	0	0	0	0	0	0	0	0	0	0	0	0	0	0	0	0	0	0	0	0	0	0	25	824	0	0	0.0	0	0	0	0	0	0	0	0
Ar4hcr3dr10	1121	2691	0	50634	14280	23	0	26805	1798	0	0	0	2534	3425	103	0	72	0	0	571	41	186	18	4575	813	0	0	247	0	0	0	0	0	3192	0	0	0	298	0	0	0.0	0	0	0	5421	38	0	0	0
Ar4hcr6dr10	14289	40257	0	0	0	0	0	0	0	0	0	28263	0	0	0	0	18010	0	0	0	0	0	6	0	0	0	0	0	0	0	0	0	0	0	4	0	0	4565	0	0	0.0	0	0	0	0	0	0	0	0
Ar4hcr9dr10	18504	15718	0	0	0	0	0	0	0	0	0	34627	0	0	0	0	7	0	0	0	0	0	0	0	0	0	0	0	0	0	0	0	0	0	0	0	15	5242	0	0	0.0	0	0	0	0	0	0	0	0
Ar4hcr9dr6	11016	33598	0	0	0	0	0	0	0	0	274	2415	0	0	0	0	8	0	0	0	0	0	0	0	0	0	0	0	0	0	0	12	0	0	0	0	0	3649	0	0	0.0	0	0	0	0	0	0	0	1674
Ar5hcr12dr10	42	8761	9	12	0	0	0	0	0	0	0	2111	0	0	0	0	0	0	0	0	0	0	0	0	0	0	0	0	0	0	0	0	0	0	0	0	0	703	0	0	0.0	0	0	0	0	0	0	0	0
Ar5hcr12dr6	17007	38023	0	0	0	0	0	0	0	0	0	310	0	0	0	156	0	0	0	0	0	0	0	0	0	0	0	0	0	0	0	0	0	0	0	0	14	0	0	0	0.0	0	0	0	0	0	0	0	0
Ar5hcr3dr10	1246	10194	0	6581	1330	0	7248	0	8493	2791	0	96	638	0	894	0	75	927	0	0	0	102	0	204	9	0	0	108	0	0	0	56	0	860	0	0	0	121	0	0	0.0	120	0	31	38	0	0	0	48
Ar5hcr6dr10	27588	3168	28	0	0	0	0	0	0	0	4051	15723	1965	0	20622	0	3255	0	0	0	0	0	0	3865	0	0	519	0	0	0	0	0	30	0	0	0	0	2383	0	25	0.0	0	0	0	0	0	32271	0	0
Ar5hcr9dr10	35756	29563	0	0	0	0	0	0	0	0	0	43149	0	0	0	0	10	0	0	0	0	0	0	0	0	0	0	0	0	0	0	0	0	0	0	0	0	5255	0	0	0.0	0	0	0	0	0	0	0	0
Ar5hcr9dr6	7992	32701	6	0	0	0	0	0	0	0	0	95	0	0	0	0	6	0	0	0	0	0	0	0	0	0	0	0	0	0	0	0	0	0	0	0	0	908	0	0	0.0	0	0	0	0	0	0	0	0
Br1h12dr10	49	37361	30202	0	0	27519	0	0	0	0	13389	0	2373	0	2092	0	51	15974	0	0	153	202	0	1294	0	0	5909	16	0	0	0	137	0	0	267	0	9917	0	0	0	0.0	0	0	0	0	0	1104	207	0
Br1h12dr6	0	2945	5922	101	0	11668	0	0	0	0	2919	0	3103	0	909	7601	6	11499	0	0	0	53	0	463	0	0	318	0	0	0	0	34	0	0	3553	0	31508	0	0	0	0.0	0	0	0	0	0	709	126	0
Br1h3dr10	11	47595	0	99	7424	359	19152	0	0	0	0	0	320	0	1111	74	0	2920	46	0	164	189	0	3312	0	601	196	593	0	0	0	0	118	0	0	0	11836	0	680	189	0.0	0	0	0	0	0	75	0	17
Br1h6dr10	0	37880	20783	135	0	21694	48	0	0	0	3379	0	1442	0	162	178	0	8016	0	0	3565	87	0	2053	0	0	11422	1761	347	417	236	0	44	0	0	0	7858	0	0	0	0.0	0	0	0	0	0	382	0	0
Br1h9dr10	5	19897	1317	11	0	16337	0	0	0	0	0	0	520	0	64	1456	0	8947	39	0	1076	255	0	369	0	0	122	0	2755	2536	0	0	0	0	0	0	18713	0	0	0	0.0	0	0	391	0	0	485	0	106
Br1hcr12dr10	34403	5319	0	0	0	19	0	4	0	0	5031	0	0	0	0	0	19	0	0	0	56283	0	0	0	0	0	0	0	0	0	0	0	0	0	0	0	0	0	0	0	0.0	0	0	0	0	0	0	0	0
Br1hcr12dr6	1726	27686	10	0	0	0	0	0	0	0	47	0	0	0	0	1929	0	0	0	0	26085	0	0	0	0	0	0	0	0	0	0	0	0	0	0	0	0	0	0	0	0.0	0	0	0	0	0	0	0	0
Br1hcr3dr10	2279	0	10890	0	0	16899	0	0	0	0	97	0	909	0	113	14328	0	1083	0	0	0	1916	16135	5810	0	497	391	7544	0	0	0	0	1195	0	0	14	326	0	0	2373	0.0	0	521	0	0	0	2502	0	0
Br1hcr6dr10	9205	24301	16309	26	0	35263	0	0	0	0	0	0	3007	0	0	527	0	55	0	0	3866	115	13611	0	0	0	227	0	1673	1712	0	0	146	0	0	0	0	0	0	0	0.0	0	0	1265	0	0	800	0	144
Br1hcr9dr10	8450	6414	0	0	8	0	0	0	0	0	38	0	0	0	0	415	0	0	0	0	20811	0	7483	0	0	0	0	0	172	151	0	0	0	0	0	0	12	0	0	0	0.0	0	0	0	0	0	0	0	0
Br2h12dr10	30	21484	23640	0	0	2655	400	0	0	0	14527	117	0	0	903	172	32	12344	0	0	0	0	0	0	0	0	12790	0	0	0	0	44	0	0	5832	0	53261	0	0	0	0.0	0	0	0	0	0	73	0	0
Br2h12dr6	17	1717	7823	0	0	2582	81	0	0	0	3440	0	471	0	369	10761	0	12686	0	0	0	60	0	457	0	0	911	7	0	0	509	24	0	0	6810	0	50767	0	0	0	0.0	0	0	0	0	0	328	13	0
Br2h3dr10	0	24932	9133	0	212	605	21180	0	0	0	0	0	128	0	0	178	0	2269	175	0	591	1318	0	5683	0	0	2058	733	0	0	267	0	0	0	0	0	272	0	1578	858	0.0	0	0	603	0	0	33	0	880
Br2h6dr10	0	1134	2965	0	0	35090	0	0	0	0	690	0	852	0	0	123	0	1068	0	0	326	295	0	98	0	0	0	0	16671	15756	0	0	47	0	0	0	11105	0	0	0	0.0	0	0	411	0	0	498	0	0
Br2h9dr10	14	10060	15217	89	0	17551	0	0	0	0	1041	0	345	0	310	1773	0	24876	0	0	2042	665	0	2220	0	0	211	38	2673	2470	86	0	97	0	109	0	58561	0	0	0	0.0	0	0	0	0	0	363	0	0
Br2h9dr6	12	3355	3199	81	0	3593	29	0	0	0	14481	0	1542	0	326	5161	10	13490	0	0	276	783	0	241	0	0	87	0	494	498	227	0	77	0	17	0	24562	0	0	0	0.0	0	0	0	0	0	173	19	0
Br2hcr12dr10	9779	11875	0	0	0	0	0	0	0	0	398	25	0	0	0	0	0	0	0	0	7525	0	0	0	0	0	0	0	0	0	0	0	0	0	0	0	0	0	0	0	0.0	0	0	0	0	0	0	0	0
Br2hcr12dr6	3750	26356	0	0	0	0	0	0	0	0	4429	0	0	0	0	0	0	0	0	0	16276	0	0	0	0	0	0	0	565	464	0	0	0	0	0	0	0	0	0	0	0.0	0	0	0	0	0	0	0	0
Br2hcr3dr10	738	5143	4291	467	0	318	6749	0	0	0	20635	0	343	0	13	3256	0	2181	0	0	887	84	0	1227	0	35	2416	138	6592	6618	0	0	883	0	0	0	24	0	3371	552	0.0	0	0	46	0	0	329	0	0
Br2hcr6dr10	25504	13850	15872	0	0	16583	8	0	0	0	0	0	10540	0	0	107	0	2196	0	0	6960	4941	11081	24	0	0	171	0	241	236	0	0	129	0	0	0	357	0	0	0	0.0	0	0	108	0	0	4568	0	0
Br2hcr9dr10	21267	5872	0	0	33	32	0	0	0	0	0	0	0	4	0	0	0	0	0	0	112923	0	0	0	0	0	0	0	68	89	0	0	0	0	8	0	29	0	0	0	0.0	0	0	0	0	0	0	15	0
Br3hcr12dr10	8621	6608	0	0	0	0	0	0	0	0	0	46	0	0	0	40	0	0	0	0	61511	0	0	0	0	0	0	0	0	0	0	0	0	0	0	0	0	0	0	0	0.0	0	0	0	0	0	0	0	0
Br3hcr12dr6	4263	9769	0	0	0	0	0	0	2	0	73	0	0	0	0	12015	0	0	0	0	14155	0	0	0	0	0	0	0	0	0	0	0	0	0	0	0	5	0	0	0	0.0	0	0	0	0	0	0	0	0
Br3hcr3dr10	1731	5479	23858	3658	0	10691	0	0	0	0	94	0	850	0	0	2062	7	1168	0	0	9634	1049	23164	481	0	0	4443	913	0	0	0	0	2425	0	0	0	55	0	3612	1491	0.0	0	0	85	0	0	983	0	100
Br3hcr6dr10	23807	15268	10995	805	0	20680	0	0	0	0	5859	0	4431	0	32	0	0	3205	0	0	2618	192	0	58	0	2547	94	0	151	137	0	0	26	0	0	0	521	0	0	164	0.0	0	0	163	0	0	1907	0	48
Br3hcr9dr10	39764	40462	0	0	54	10	0	0	0	0	0	0	0	25	0	0	27	0	0	0	1344	0	0	0	0	0	0	0	0	0	0	0	0	23	0	18	17	0	0	0	0.0	0	0	0	0	0	0	0	0
Br4hcr12dr10	0	33593	0	0	0	0	0	0	0	0	0	0	0	0	0	0	0	0	0	0	4426	0	0	0	0	0	0	0	0	0	0	0	0	0	0	0	0	0	0	0	0.0	0	0	0	0	0	0	0	0
Br4hcr12dr6	2165	10293	0	0	0	0	0	0	0	0	45	0	0	0	0	21839	0	0	0	0	90	0	0	0	0	0	0	0	0	0	0	0	0	0	9	0	0	0	0	0	0.0	0	0	0	0	0	0	0	0
Br4hcr3dr10	2079	20423	24017	9954	0	8964	0	0	0	0	0	0	1838	0	0	9690	0	3672	0	0	467	2247	28937	3155	0	21	55	2157	0	0	0	0	1729	0	0	0	0	0	4537	3314	0.0	0	75	692	0	0	1872	141	763
Br4hcr6dr10	15080	5434	15114	4791	0	8100	11524	0	0	0	361	0	5344	0	1475	0	0	7187	0	0	2317	0	0	4251	0	5707	2164	5573	11687	11208	0	0	1134	0	0	0	4790	0	0	0	0.0	0	0	0	0	0	3427	0	0
Br4hcr9dr10	2975	55336	0	20	0	0	0	0	0	0	4911	0	0	0	0	1470	16	0	0	0	31708	0	0	0	0	0	0	0	0	0	0	0	0	0	0	11	20	0	0	0	0.0	0	0	0	0	0	0	0	0
Br5hcr12dr10	30332	16008	0	0	0	0	0	0	0	0	877	0	0	0	7	536	0	0	0	0	72642	0	0	0	0	0	0	0	0	0	0	0	0	0	0	0	18	0	0	0	0.0	0	0	0	0	0	0	0	0
Br5hcr12dr6	9255	20530	0	0	0	0	0	0	0	0	285	0	0	0	0	47742	0	26	0	0	8080	0	0	0	0	0	0	0	0	0	0	0	0	0	4	0	0	0	0	0	0.0	0	0	0	0	0	0	0	0
Br5hcr3dr10	2185	36012	7379	0	0	608	14341	0	0	0	6904	0	458	0	344	0	0	1735	0	0	96	557	0	1577	0	3014	468	619	1230	1175	0	0	1428	0	0	0	0	0	3223	1035	0.0	0	136	0	0	0	578	56	0
Br5hcr6dr10	17379	71790	5918	1278	0	9248	2914	0	0	0	1743	0	368	0	567	0	0	246	0	0	1539	76	0	230	0	1879	0	0	168	164	0	0	88	0	0	0	104	0	0	137	0.0	0	0	0	0	0	427	0	0
Br5hcr9dr10	2820	65274	0	0	0	15	0	17	0	0	0	0	0	0	0	725	0	18	0	0	14	0	0	0	0	0	0	0	0	0	0	0	0	0	0	0	10	0	0	0	0.0	0	0	0	0	0	0	0	0
Br5hcr9dr4	12749	735	26849	0	0	13217	1598	0	0	0	1493	632	18044	0	0	14704	0	8662	0	0	395	4930	0	1078	0	0	4803	18	0	0	0	0	513	0	3	0	21	0	267	175	0.0	0	0	68	0	0	1993	54	0
[truncated: 5,000 more columns]
