# Supplementary material for: Algae drive convergent bacterial community assembly at low dilution frequency
Source: iScience. 2023 May 16;26(6):106879. doi: 10.1016/j.isci.2023.106879 (PMC10238937; doi:10.1016/j.isci.2023.106879)
Supplement: Data S4. Phylogeny of OTU data — Related to STAR Methods and Results section “algal impact on taxonomic composition depends on dilution frequency” and Figure 1. This table represents the taxonomy of the OTUs, including the feature ID and the confidence as given by the algorithm. The final column maps the phylogeny to the OTU number used in Data S1. [file mmc5.csv]

	Feature ID	Taxon	Confidence	OTU#
0	0001d123420b59585627edf5a1292ae8	k__Bacteria; p__Proteobacteria; c__Alphaproteobacteria; o__Rhizobiales; f__Bradyrhizobiaceae; g__Balneimonas; s__	0.999995487	OTU0
1	0006c678bad6a4ae4bba7b80efd0353c	k__Bacteria; p__Proteobacteria; c__Gammaproteobacteria; o__Pseudomonadales; f__Pseudomonadaceae	0.990803682	OTU1
2	001a982e4491a0ea12144b2792f0b652	k__Bacteria	0.999999998	OTU2
3	001edcabeaa92fbeaf07c58bb018b5de	k__Bacteria; p__Proteobacteria; c__Alphaproteobacteria; o__Rhizobiales; f__Rhizobiaceae; g__Kaistia; s__	0.996888255	OTU3
4	0053b3fa83abddc6bcb348cefe3b56ad	k__Bacteria; p__Proteobacteria; c__Deltaproteobacteria; o__Myxococcales; f__OM27; g__; s__	0.999978516	OTU4
5	0054903e93ac5d8b79fd427a53d4fb4a	k__Bacteria; p__Chloroflexi; c__Gitt-GS-136; o__; f__; g__; s__	0.999999999	OTU5
6	0062853e69f47b85b00583609e872d5b	k__Bacteria; p__Bacteroidetes; c__Cytophagia; o__Cytophagales; f__Cytophagaceae; g__Dyadobacter; s__	0.999717004	OTU6
7	007059f8415a0bc1e3432713a066bd7a	k__Bacteria; p__Proteobacteria; c__Deltaproteobacteria; o__Myxococcales; f__; g__; s__	0.987329085	OTU7
8	00719cbe864d173ec2a221b09796dd9c	k__Bacteria; p__Planctomycetes; c__Planctomycetia; o__Pirellulales; f__Pirellulaceae; g__; s__	0.999887265	OTU8
9	00770510e15781f455fae3132a719f0a	k__Bacteria; p__Proteobacteria; c__Gammaproteobacteria	0.979661821	OTU9
10	008f3ea94974e0fa2ad64868cbb6986c	k__Bacteria; p__Bacteroidetes	0.998215018	OTU10
11	0099b94f3404d1ef43472dc53892b0cc	k__Bacteria	0.999998475	OTU11
12	00b3b2150e42e194ffe3b073aea99750	k__Bacteria; p__Proteobacteria; c__Deltaproteobacteria; o__Syntrophobacterales; f__Syntrophobacteraceae; g__; s__	0.999920591	OTU12
13	00b5dc8a919816b0a82a0246facb5336	k__Bacteria; p__Proteobacteria; c__Gammaproteobacteria; o__Legionellales; f__Coxiellaceae; g__; s__	0.821781865	OTU13
14	00b6955d4dfaac0c56d1589005eafab8	k__Bacteria; p__Bacteroidetes; c__Sphingobacteriia; o__Sphingobacteriales; f__; g__; s__	0.999951379	OTU14
15	00b72034e06dec246ba01f09f0ef6453	k__Bacteria; p__Firmicutes; c__Bacilli; o__Bacillales; f__Paenibacillaceae; g__Paenibacillus; s__	0.846062337	OTU15
16	00bb46cf97d329fa64cf4cc1ed776001	k__Bacteria; p__Chloroflexi; c__Thermomicrobia; o__JG30-KF-CM45; f__; g__; s__	0.999999998	OTU16
17	00c905253e84aab5042613bcc22d568c	k__Bacteria; p__Proteobacteria; c__Betaproteobacteria; o__Burkholderiales; f__Comamonadaceae	0.999856447	OTU17
18	00d2b2c94bce86bc92a8ec8ac8036e43	k__Bacteria; p__Proteobacteria; c__Gammaproteobacteria; o__Xanthomonadales; f__Xanthomonadaceae; g__Lysobacter; s__	0.99951853	OTU18
19	00d4306620fb956f4cb8ea6616da13a3	k__Bacteria; p__Proteobacteria; c__Alphaproteobacteria; o__Rhizobiales; f__; g__; s__	0.993068348	OTU19
20	00d9a0ae87a6078d11c90b51eb975efb	k__Bacteria; p__Cyanobacteria; c__Chloroplast; o__Chlorophyta; f__Chlamydomonadaceae; g__Chlamydomonas; s__reinhardtii	0.999999851	OTU20
21	00dd73c7722183d945bb51fbb040c2d6	k__Bacteria; p__Proteobacteria; c__Alphaproteobacteria; o__Rhizobiales; f__Rhizobiaceae; g__Rhizobium; s__daejeonense	0.797241524	OTU21
22	00ddbe4aebb9bd0501e2b5097fc9ba2b	k__Bacteria; p__Verrucomicrobia; c__Opitutae; o__Opitutales; f__Opitutaceae; g__Opitutus; s__	0.999999999	OTU22
23	00f589eb908db24618e038fbb0c176ad	k__Bacteria; p__Planctomycetes; c__OM190; o__agg27; f__; g__; s__	0.999564861	OTU23
24	00f77ed53f3b276f3c508e42963c3621	k__Bacteria; p__Cyanobacteria; c__Chloroplast; o__Chlorophyta; f__Chlamydomonadaceae; g__Chlamydomonas; s__reinhardtii	1.0	OTU24
25	00fb964c329a39560db77f1519f632c6	k__Bacteria; p__Firmicutes; c__Bacilli; o__Bacillales	0.999954569	OTU25
26	01049ed06541016700a76a558da23604	k__Bacteria; p__Proteobacteria; c__Alphaproteobacteria; o__Sphingomonadales; f__Sphingomonadaceae; g__Kaistobacter; s__	0.932390931	OTU26
27	011183e862e8ade6a64ed35d7f8ccb4a	k__Bacteria; p__Acidobacteria; c__Acidobacteria-6; o__iii1-15; f__mb2424; g__; s__	0.999994164	OTU27
28	0112ec08a63f8656f3dbbff5ef27ab06	k__Bacteria; p__Bacteroidetes; c__[Saprospirae]; o__[Saprospirales]; f__Chitinophagaceae; g__; s__	0.927766703	OTU28
29	012dbd6e5949d1b2793ef2e4d656b30e	k__Bacteria; p__Proteobacteria; c__Gammaproteobacteria; o__Aeromonadales; f__Aeromonadaceae; g__Aeromonas	0.801116358	OTU29
30	0150728ecf979f92961ff39caac2446d	k__Bacteria; p__Proteobacteria; c__Gammaproteobacteria; o__Pseudomonadales; f__Pseudomonadaceae; g__Pseudomonas	0.996151418	OTU30
31	017d7cdb25a0654bda34ce956aa15f46	k__Bacteria; p__Proteobacteria; c__Betaproteobacteria	0.998954365	OTU31
32	01888f9b4c573439a9b8c197971ffcbc	k__Bacteria; p__Bacteroidetes; c__[Saprospirae]; o__[Saprospirales]; f__Chitinophagaceae	0.98113533	OTU32
33	01a5634c8e58c0b9dcdd780c9ebc9eb6	k__Bacteria; p__Proteobacteria; c__Alphaproteobacteria; o__Caulobacterales; f__Caulobacteraceae; g__Caulobacter	0.999534691	OTU33
34	01a5f97a722c02e45a5908f6d7a37a0a	k__Bacteria; p__Bacteroidetes; c__Sphingobacteriia; o__Sphingobacteriales; f__; g__; s__	0.99992729	OTU34
35	01a6a9f0bfd0e2eb02a4bb9e8eaf39c9	k__Bacteria; p__Proteobacteria; c__Gammaproteobacteria; o__Pseudomonadales; f__Pseudomonadaceae; g__Pseudomonas	0.992204435	OTU35
36	01b84ca0496fcf613a79187fe78ab3bd	k__Bacteria; p__Bacteroidetes; c__[Saprospirae]; o__[Saprospirales]; f__Chitinophagaceae; g__; s__	0.84829773	OTU36
37	01bdde0a206657582a275825c3f82b07	k__Bacteria; p__Verrucomicrobia; c__Opitutae; o__Opitutales; f__Opitutaceae; g__; s__	0.999988492	OTU37
38	01c7cf6a9008d755336971179c2544e0	k__Bacteria; p__Gemmatimonadetes; c__Gemmatimonadetes; o__KD8-87; f__; g__; s__	0.998371445	OTU38
39	01d83de5b6831b489139a99b47964ab0	k__Bacteria; p__Bacteroidetes; c__[Saprospirae]; o__[Saprospirales]; f__Chitinophagaceae; g__; s__	0.999975804	OTU39
40	01e3ce7b9d465cc8bb0c2623516e55fd	k__Bacteria; p__Actinobacteria; c__Thermoleophilia; o__Gaiellales; f__Gaiellaceae; g__; s__	0.999999381	OTU40
41	01ef88efc70c591e91959c5fdd25dc9c	k__Bacteria; p__Proteobacteria; c__Gammaproteobacteria; o__Pseudomonadales; f__Pseudomonadaceae; g__Pseudomonas	0.94185625	OTU41
42	0207b4af19e3e818e58aaa6ae1132378	k__Bacteria; p__Proteobacteria; c__Gammaproteobacteria; o__Pseudomonadales; f__Pseudomonadaceae; g__; s__	0.83290074	OTU42
43	020a94d69ebfddc17d8e0b45d9d140ee	k__Bacteria; p__Actinobacteria; c__Actinobacteria; o__Actinomycetales; f__Streptomycetaceae; g__Streptomyces; s__	0.827801024	OTU43
44	02136eb52a5dd4e16f60b8e09f80199d	k__Bacteria; p__Proteobacteria; c__Alphaproteobacteria; o__Rickettsiales; f__; g__; s__	0.971595146	OTU44
45	0236849c2295893df9b6984411472116	k__Bacteria; p__Bacteroidetes; c__Bacteroidia; o__Bacteroidales; f__; g__; s__	0.76139725	OTU45
46	0239c9baedfbb09305947038a7bcdd26	k__Bacteria; p__Planctomycetes; c__Planctomycetia; o__Pirellulales; f__Pirellulaceae; g__; s__	0.999991028	OTU46
47	0243477d8548b9f9e394e5bc4faf3aa7	k__Bacteria; p__Proteobacteria; c__Alphaproteobacteria; o__Rhizobiales; f__Bradyrhizobiaceae	0.999883777	OTU47
48	0261375148420e5a27c5f497224f20f7	k__Bacteria; p__Proteobacteria; c__Alphaproteobacteria; o__Rhizobiales; f__Hyphomicrobiaceae; g__Pedomicrobium; s__	0.999442077	OTU48
49	0280e0cb3925817d603cd164b613d0a8	k__Bacteria; p__Acidobacteria; c__[Chloracidobacteria]; o__RB41; f__; g__; s__	1.0	OTU49
50	02883f15342a19709d2da5888a6746d3	k__Bacteria; p__Proteobacteria; c__Deltaproteobacteria; o__Bdellovibrionales; f__Bdellovibrionaceae; g__Bdellovibrio; s__	0.99984734	OTU50
51	028b92102012f32d49fe1c2417478a71	k__Bacteria; p__Bacteroidetes; c__Sphingobacteriia; o__Sphingobacteriales; f__; g__; s__	0.959499197	OTU51
52	029f589b4cfe8f095a6ade1aa685efe6	k__Bacteria; p__Proteobacteria; c__Alphaproteobacteria	0.999793228	OTU52
53	02a1f13e1d285b744ca66d7b0469bf99	k__Bacteria; p__Proteobacteria; c__Betaproteobacteria	0.999959125	OTU53
54	02a82c25221897a14f3520e66aff78dd	k__Bacteria; p__Proteobacteria; c__Alphaproteobacteria; o__Rhizobiales; f__; g__; s__	0.99004585	OTU54
55	02c178e70c6e5aa8a742d3ce464a0f9b	k__Bacteria; p__Chlamydiae; c__Chlamydiia; o__Chlamydiales; f__; g__; s__	0.965689001	OTU55
56	02c2291eca9856280c6eb20d6a4341d4	k__Bacteria; p__Proteobacteria; c__Betaproteobacteria; o__Burkholderiales; f__Comamonadaceae	0.999757124	OTU56
57	02c2e0bded59ba654fc9ef36116bcb6d	k__Bacteria; p__Actinobacteria; c__Nitriliruptoria; o__Euzebyales; f__Euzebyaceae; g__Euzebya; s__	0.999991083	OTU57
58	02dd75f976cd05e6517f3d4da0a1a415	k__Bacteria; p__Proteobacteria; c__Alphaproteobacteria; o__Rhizobiales; f__Xanthobacteraceae	0.999950484	OTU58
59	02eb31f9a46a0da5124c752d00f93020	k__Bacteria; p__Bacteroidetes; c__[Saprospirae]; o__[Saprospirales]; f__Chitinophagaceae; g__; s__	0.998495505	OTU59
60	02ed5e238daa2a81a9013e0fe75bbdf3	k__Bacteria; p__Bacteroidetes; c__Sphingobacteriia; o__Sphingobacteriales; f__; g__; s__	0.992892205	OTU60
61	02f6f74f778fa50a337a067cced84c29	k__Bacteria; p__Proteobacteria; c__Gammaproteobacteria; o__Xanthomonadales; f__Sinobacteraceae	0.999296672	OTU61
62	02f794da49c542d3ac4fdd8a26a6500c	k__Bacteria; p__Bacteroidetes; c__Sphingobacteriia; o__Sphingobacteriales; f__; g__; s__	0.988013586	OTU62
63	030630db14dc6fecb9edf98d2297192f	k__Bacteria; p__BRC1; c__PRR-11; o__; f__; g__; s__	0.999999084	OTU63
64	03074e5419ddb066f3d39890d49cd30c	k__Bacteria; p__Proteobacteria; c__Alphaproteobacteria; o__Rhodospirillales; f__Rhodospirillaceae; g__; s__	0.983874977	OTU64
65	03139c6ed730bf25e6cbba7f7e739372	k__Bacteria; p__Proteobacteria; c__TA18; o__PHOS-HD29; f__; g__; s__	0.999993016	OTU65
66	031745e6680c8f346f88c25fd09085d3	k__Bacteria; p__Proteobacteria; c__Alphaproteobacteria; o__Rhodospirillales; f__Rhodospirillaceae; g__Inquilinus; s__limosus	0.999891247	OTU66
67	033e7d2e7e47bc8fc84dc183ca027579	k__Bacteria; p__Proteobacteria; c__Deltaproteobacteria; o__Myxococcales; f__; g__; s__	0.872540324	OTU67
68	0356b8bf9fd15d2b45124228f1e8a464	k__Bacteria; p__Proteobacteria; c__Alphaproteobacteria; o__Rhizobiales; f__Hyphomicrobiaceae; g__Devosia; s__	0.999983471	OTU68
69	035cc171672d5f840ef23ae3c553acb6	k__Bacteria; p__Planctomycetes; c__Planctomycetia; o__Gemmatales; f__Gemmataceae; g__Gemmata; s__	0.99999745	OTU69
70	035dde7830c176458e5982aecbe92568	k__Bacteria; p__Firmicutes; c__Bacilli; o__Bacillales; f__Bacillaceae	0.907765843	OTU70
71	036b319e45a8766862fb9cfc8122ade4	k__Bacteria; p__Firmicutes; c__Bacilli; o__Bacillales; f__Paenibacillaceae; g__Paenibacillus; s__mucilaginosus	0.997681773	OTU71
72	036c5c606794e2b40f391f6d8bd249cd	k__Bacteria; p__Gemmatimonadetes; c__Gemmatimonadetes; o__Ellin5290; f__; g__; s__	0.999727277	OTU72
73	03755c581e8420e745c283d0c890dacc	k__Bacteria; p__BRC1; c__PRR-11; o__; f__; g__; s__	0.995989936	OTU73
74	037f32ce4979b2b912feba37f4d0be35	k__Bacteria; p__Proteobacteria; c__Betaproteobacteria; o__Burkholderiales; f__Comamonadaceae	0.999978377	OTU74
75	03965b4dcbcce0f740f8dded55c82fd3	k__Bacteria; p__Proteobacteria; c__Deltaproteobacteria; o__Bdellovibrionales; f__Bdellovibrionaceae; g__Bdellovibrio; s__	0.999869678	OTU75
76	039f02a3b79c830c106c0bb02158dce7	k__Bacteria; p__Planctomycetes; c__Planctomycetia; o__Gemmatales; f__Gemmataceae; g__Gemmata; s__	0.999998196	OTU76
77	03a64f2b2542572e3389f48a2f42f28d	k__Bacteria; p__Planctomycetes; c__Planctomycetia; o__Gemmatales; f__Isosphaeraceae; g__; s__	0.999978452	OTU77
78	03b69d06407d0051b7c256b03c0493f6	k__Bacteria; p__Proteobacteria; c__Alphaproteobacteria; o__Rhodospirillales; f__Rhodospirillaceae; g__Reyranella; s__massiliensis	0.858942107	OTU78
79	03ba987b054931e56ba5177baa92e2ca	k__Bacteria; p__Proteobacteria; c__Alphaproteobacteria; o__Rhizobiales; f__; g__; s__	0.933476997	OTU79
80	03c53957210f909d1a9c46e9db1fcd37	k__Bacteria; p__Cyanobacteria; c__ML635J-21; o__; f__; g__; s__	0.999999989	OTU80
81	03d86890f523f0fa1ccb0f29d3dd5811	k__Bacteria; p__Verrucomicrobia; c__Verruco-5; o__LD1-PB3; f__; g__; s__	0.999931288	OTU81
82	03e1f447aa5853d67c3ef4cc3024ec4e	k__Bacteria; p__Planctomycetes; c__Planctomycetia; o__Gemmatales; f__Gemmataceae; g__; s__	0.999998985	OTU82
83	0402580526a5b8646e5787398db8d37c	k__Bacteria; p__Actinobacteria; c__Thermoleophilia; o__Gaiellales; f__AK1AB1_02E; g__; s__	0.999964489	OTU83
84	04135b25f76519c6bfc1ccb807a2e3d3	k__Bacteria; p__Proteobacteria; c__Betaproteobacteria; o__Burkholderiales; f__Comamonadaceae	0.99896785	OTU84
85	041df961c7cee6079b2ad54b315c6c72	k__Bacteria; p__Chloroflexi	0.992169715	OTU85
86	0428b4620120171cec7900393900cace	k__Bacteria; p__Planctomycetes; c__Planctomycetia; o__Gemmatales; f__Gemmataceae; g__; s__	0.995929251	OTU86
87	0444191b04f107674410697bbfb4bb85	k__Bacteria; p__Planctomycetes; c__Planctomycetia; o__Pirellulales; f__Pirellulaceae; g__; s__	0.99462286	OTU87
88	044a4b9747c2ecaa0db27c717e8d0b7a	k__Bacteria; p__Proteobacteria; c__Deltaproteobacteria; o__Syntrophobacterales; f__Syntrophobacteraceae; g__; s__	0.999911766	OTU88
89	044a606807f32014638c3f627582bc86	k__Bacteria; p__Proteobacteria; c__Alphaproteobacteria; o__Rhodospirillales; f__Rhodospirillaceae; g__Phaeospirillum; s__fulvum	0.999983257	OTU89
90	044b71e81d8824a12833ff44c7f8f483	k__Bacteria; p__Proteobacteria; c__Betaproteobacteria; o__Burkholderiales; f__Comamonadaceae	0.999262574	OTU90
91	04636445cb0d0f86546eafbd86b59ea2	k__Bacteria; p__Bacteroidetes; c__Sphingobacteriia; o__Sphingobacteriales; f__; g__; s__	0.735295281	OTU91
92	04720a038796a8d1f71bbeb08674cffc	k__Bacteria; p__Verrucomicrobia; c__Verrucomicrobiae; o__Verrucomicrobiales; f__Verrucomicrobiaceae; g__; s__	0.999999959	OTU92
93	048673ec7c30a36073d16654dd9b5298	k__Bacteria; p__Actinobacteria; c__Actinobacteria; o__Actinomycetales; f__Streptomycetaceae; g__Streptomyces	0.965851996	OTU93
94	048d2168412e47ab9ca50c50de6af73e	k__Bacteria; p__Proteobacteria; c__Betaproteobacteria; o__Burkholderiales	0.979878241	OTU94
95	048d2fe48e627d31cf210062b56fb6c4	k__Bacteria; p__Bacteroidetes; c__Sphingobacteriia; o__Sphingobacteriales; f__; g__; s__	0.999999921	OTU95
96	04a3fb3b52d0be90c0657656bfa504dd	k__Bacteria; p__[Thermi]; c__Deinococci; o__Deinococcales; f__Deinococcaceae; g__Deinococcus; s__geothermalis	0.998604512	OTU96
97	04aaa76556d7aaa1dd1324beaf8b4144	k__Bacteria; p__Proteobacteria; c__Betaproteobacteria; o__Burkholderiales; f__Oxalobacteraceae; g__Duganella; s__nigrescens	0.765198718	OTU97
98	04b4a2b8d0f772f20e788408c3568469	k__Bacteria; p__Proteobacteria; c__Deltaproteobacteria; o__Bdellovibrionales; f__Bacteriovoracaceae; g__; s__	0.999842045	OTU98
99	04d977fd6efa338c375330c6e9be2086	k__Bacteria; p__Proteobacteria; c__Deltaproteobacteria; o__Bdellovibrionales; f__Bdellovibrionaceae; g__Bdellovibrio	0.999999999	OTU99
100	04ecfad5772d2e09a84a0f5ef460536c	k__Bacteria; p__Proteobacteria; c__Alphaproteobacteria; o__Rhizobiales; f__Methylobacteriaceae; g__Methylobacterium	0.999999999	OTU100
101	04f3e6c0540b23be8366e32c7cc63c3a	k__Bacteria; p__Proteobacteria; c__Alphaproteobacteria; o__Rhizobiales; f__Rhizobiaceae; g__Kaistia; s__	0.944096803	OTU101
102	04fc5cf0978469866514cb72375bf6bd	k__Bacteria; p__Planctomycetes; c__vadinHA49; o__p04_C01; f__; g__; s__	0.999999998	OTU102
103	050469e7003c6fccc8fd78aca806976b	k__Bacteria; p__Proteobacteria; c__Betaproteobacteria; o__Ellin6067; f__; g__; s__	0.867164335	OTU103
104	050ad332642c7d9f81febc7d1b3869f8	k__Bacteria; p__Proteobacteria; c__Betaproteobacteria; o__Burkholderiales; f__Comamonadaceae	0.999851214	OTU104
105	05142345991162c4ae0577761521666e	k__Bacteria; p__Firmicutes; c__Bacilli; o__Bacillales; f__Bacillaceae; g__Bacillus; s__koreensis	0.808860491	OTU105
106	0523140f9ab4001e99f8f5ce69793ec7	k__Bacteria; p__Bacteroidetes; c__[Saprospirae]; o__[Saprospirales]; f__Chitinophagaceae; g__; s__	0.783766846	OTU106
107	052b3a9a294b55c626979ed0769b59a0	k__Bacteria; p__Proteobacteria; c__Alphaproteobacteria; o__Caulobacterales; f__Caulobacteraceae; g__Brevundimonas; s__staleyi	0.802554676	OTU107
108	054c9c05de8316611d0b5406ab94baee	k__Bacteria; p__Proteobacteria; c__Alphaproteobacteria; o__Caulobacterales; f__Caulobacteraceae; g__; s__	0.782170434	OTU108
109	05502ccc5b48076f61261cf0c716e8ae	k__Bacteria; p__Bacteroidetes; c__Flavobacteriia; o__Flavobacteriales; f__Flavobacteriaceae; g__Flavobacterium; s__	0.987176991	OTU109
110	0551bb63d550ae8c8f89dacebda76822	k__Bacteria; p__Proteobacteria; c__Gammaproteobacteria; o__Xanthomonadales; f__Xanthomonadaceae; g__Pseudoxanthomonas; s__mexicana	0.83577222	OTU110
111	05620606e06869987545afb1e3c2f819	k__Bacteria; p__TM6; c__SJA-4; o__; f__; g__; s__	0.999999431	OTU111
112	05675da3f52689aa797eddf16a5bc733	k__Bacteria; p__Bacteroidetes; c__Sphingobacteriia; o__Sphingobacteriales; f__; g__; s__	0.999992348	OTU112
113	05773366af049ab5e2839136c387a01f	k__Bacteria; p__Proteobacteria; c__Deltaproteobacteria; o__; f__; g__; s__	0.998808842	OTU113
114	057fd715d71a7c861d3de3c1838057af	k__Bacteria; p__Acidobacteria; c__[Chloracidobacteria]; o__RB41; f__Ellin6075; g__; s__	0.999999992	OTU114
115	05858951fa699b06b670911e9d45364a	k__Bacteria; p__Armatimonadetes; c__[Fimbriimonadia]; o__[Fimbriimonadales]; f__[Fimbriimonadaceae]; g__Fimbriimonas; s__	0.880117003	OTU115
116	058baddbca4b671ace5e29a4cba6723c	k__Bacteria; p__Proteobacteria; c__Alphaproteobacteria	0.896852451	OTU116
117	059253fec473bdfe1dbfecbaaa371083	k__Bacteria; p__Proteobacteria; c__Betaproteobacteria; o__Burkholderiales; f__Alcaligenaceae; g__; s__	0.897561689	OTU117
118	0596682fa51717de3bec965009c3958a	k__Bacteria; p__Proteobacteria; c__Alphaproteobacteria; o__Rhizobiales	0.824418244	OTU118
119	059be8944370ab772df283dcb3f6b668	k__Bacteria; p__Actinobacteria; c__Thermoleophilia; o__Gaiellales; f__Gaiellaceae; g__; s__	0.999999761	OTU119
120	059ca64fb9a867b34e8747232f134624	k__Bacteria	0.999984793	OTU120
121	05a0becb845cbecb5291a9f1a2d0be0b	k__Bacteria; p__Proteobacteria; c__Alphaproteobacteria	0.79185551	OTU121
122	05bd92582967070ccf3839e7b81ccc45	k__Bacteria; p__Proteobacteria; c__Alphaproteobacteria; o__Rhizobiales; f__; g__; s__	0.882881759	OTU122
123	05cf6e278c578a06021535f82cd9f6a7	k__Bacteria; p__Proteobacteria; c__Gammaproteobacteria; o__Legionellales; f__Coxiellaceae; g__; s__	0.995963427	OTU123
124	05cfb4cac8a21867fffea827ec49a21a	k__Bacteria; p__Proteobacteria; c__Gammaproteobacteria; o__Legionellales; f__Coxiellaceae; g__; s__	0.957036011	OTU124
125	05dab419a0c6a0755d556fc3cafc067f	k__Bacteria; p__Verrucomicrobia; c__Verrucomicrobiae; o__Verrucomicrobiales; f__Verrucomicrobiaceae; g__; s__	0.993892455	OTU125
126	05e07c3a9c673c86ba81dcf49cc35d3d	k__Bacteria; p__; c__; o__; f__; g__; s__	0.821061962	OTU126
127	05f17ce962b5509ef9fe6cfb9a25c9a2	k__Bacteria; p__Proteobacteria; c__Gammaproteobacteria; o__Pseudomonadales; f__Pseudomonadaceae	0.979704147	OTU127
128	0603b84e627263b88b6976730c73d3fc	k__Bacteria; p__Proteobacteria; c__Alphaproteobacteria	0.998465534	OTU128
129	0605311c86f0fffb71d0a55c1d391a5e	k__Bacteria; p__Proteobacteria; c__Deltaproteobacteria; o__Myxococcales; f__Polyangiaceae	0.950111165	OTU129
130	0610f5132284717a7d5e9d57f72c5a91	k__Bacteria; p__Proteobacteria; c__Alphaproteobacteria; o__Rhizobiales; f__Rhizobiaceae; g__Rhizobium; s__daejeonense	0.883949391	OTU130
131	061a5b0f3f8e7e88b1ec5f486c4450b5	k__Bacteria; p__Proteobacteria; c__Betaproteobacteria	0.999999736	OTU131
132	061c77b0017a20cac54752d16b6f6d23	k__Bacteria; p__Proteobacteria; c__Alphaproteobacteria; o__Caulobacterales; f__Caulobacteraceae; g__Caulobacter; s__vibrioides	0.965733232	OTU132
133	065cf2b61bd69ffabf40087a9984aeba	k__Bacteria; p__Gemmatimonadetes; c__Gemmatimonadetes; o__N1423WL; f__; g__; s__	0.999999989	OTU133
134	0661a99b4be147142954ba48f354b539	k__Bacteria; p__Proteobacteria; c__Alphaproteobacteria; o__Rhizobiales; f__Phyllobacteriaceae	0.980295607	OTU134
135	066548be0115ef656a4edb0823202f09	k__Bacteria; p__Verrucomicrobia; c__[Spartobacteria]; o__[Chthoniobacterales]; f__[Chthoniobacteraceae]; g__; s__	0.996865131	OTU135
136	066745e32b73c7628ef7b4f109484bbc	k__Bacteria; p__Planctomycetes; c__Planctomycetia; o__Planctomycetales; f__Planctomycetaceae; g__Planctomyces; s__	0.999999999	OTU136
137	066c52fbc320b48edb04cc1d51026cf6	k__Bacteria; p__Chlamydiae; c__Chlamydiia; o__Chlamydiales; f__Parachlamydiaceae; g__; s__	0.883619552	OTU137
138	0686c48aea6415f5e4b426ce54305be8	k__Bacteria; p__Proteobacteria; c__Betaproteobacteria; o__Burkholderiales; f__Oxalobacteraceae; g__Duganella; s__nigrescens	0.808727383	OTU138
139	069950211476baf1e86e416abca4a680	k__Bacteria; p__Planctomycetes; c__Planctomycetia; o__Pirellulales; f__Pirellulaceae; g__; s__	0.999983616	OTU139
140	06a16e7b7f32fabff5a699eb612dd34f	k__Bacteria; p__Verrucomicrobia; c__[Pedosphaerae]; o__[Pedosphaerales]; f__auto67_4W; g__; s__	0.999962227	OTU140
141	06b1a9e35ff7cc5f4448f8a0373869ed	k__Bacteria; p__Proteobacteria; c__Gammaproteobacteria; o__Pseudomonadales; f__Pseudomonadaceae; g__Pseudomonas	0.712678174	OTU141
142	06b716c88e64d85064abc639bcfe2bc8	k__Bacteria; p__Chloroflexi; c__Thermomicrobia; o__JG30-KF-CM45; f__; g__; s__	0.999980521	OTU142
143	06c444e971a450fef2ff2d90f91c0fe4	k__Bacteria; p__Planctomycetes; c__Planctomycetia; o__Planctomycetales; f__Planctomycetaceae; g__Planctomyces; s__	0.999999998	OTU143
144	06d15aa9e7f2b3ad26ef67140cde6179	k__Bacteria; p__Verrucomicrobia; c__[Spartobacteria]; o__[Chthoniobacterales]; f__[Chthoniobacteraceae]; g__; s__	0.972306042	OTU144
145	06ddf54d150aa6cd1b7829364830c307	k__Bacteria; p__Verrucomicrobia; c__Verrucomicrobiae; o__Verrucomicrobiales; f__Verrucomicrobiaceae; g__Prosthecobacter; s__debontii	0.999091878	OTU145
146	06e231bffe72a7aca0a19a8c57fc7a84	k__Bacteria; p__Chloroflexi; c__Thermomicrobia; o__JG30-KF-CM45; f__; g__; s__	0.995497053	OTU146
147	06e2475e5e67814fbf61e1f0995ca74c	k__Archaea; p__Crenarchaeota; c__Thaumarchaeota; o__Nitrososphaerales; f__Nitrososphaeraceae; g__Candidatus Nitrososphaera; s__gargensis	0.999953174	OTU147
148	06e6404236051dc08e4f59e677b39918	k__Bacteria; p__Firmicutes; c__Bacilli; o__Bacillales; f__Paenibacillaceae; g__Paenibacillus; s__hodogayensis	0.820635803	OTU148
149	06e957f692868429e4f20feb75ed94c5	k__Bacteria; p__Acidobacteria; c__Solibacteres; o__Solibacterales; f__Solibacteraceae; g__Candidatus Solibacter; s__	0.975868958	OTU149
150	06ecc7bf5767068aa6b296663f0c6b8a	k__Bacteria; p__Proteobacteria; c__Gammaproteobacteria; o__Pseudomonadales; f__Pseudomonadaceae; g__Pseudomonas; s__	0.878393649	OTU150
151	06f182dec0df3396915f015705869288	k__Bacteria; p__Verrucomicrobia; c__[Pedosphaerae]; o__[Pedosphaerales]; f__; g__; s__	0.999989069	OTU151
152	070f9be729a7a596d0e184112a3f926f	k__Bacteria; p__Proteobacteria; c__Gammaproteobacteria; o__Pseudomonadales; f__Pseudomonadaceae; g__Pseudomonas	0.955297415	OTU152
153	071f195d039189bea7e517e3a175a300	k__Bacteria; p__Proteobacteria; c__Alphaproteobacteria	0.911825021	OTU153
154	072f3fa89c9ff8b489457e1d51aa5c60	k__Bacteria; p__Proteobacteria; c__Deltaproteobacteria; o__Bdellovibrionales; f__Bdellovibrionaceae; g__Bdellovibrio; s__	0.994475995	OTU154
155	0730c8794f21ca2207f5fd35ffe4475a	k__Bacteria; p__Bacteroidetes; c__[Saprospirae]; o__[Saprospirales]; f__Chitinophagaceae	0.998809877	OTU155
156	0746149f24ea8a593d9518f6e60d7c73	k__Bacteria; p__Proteobacteria; c__Deltaproteobacteria; o__Myxococcales; f__; g__; s__	0.998871389	OTU156
157	0749d20a2c18ee287fe99456f88a2859	k__Bacteria; p__Proteobacteria; c__Gammaproteobacteria; o__Aeromonadales; f__Aeromonadaceae; g__Aeromonas	0.996236787	OTU157
158	0756145a10c4744d585d317062515fbf	k__Bacteria; p__Proteobacteria; c__Betaproteobacteria; o__Burkholderiales; f__Comamonadaceae	0.999951318	OTU158
159	0779f3882cfd414126e92101c98f69d0	k__Bacteria; p__Proteobacteria; c__Gammaproteobacteria; o__Legionellales	0.83282834	OTU159
160	07892ea8d4444d9f9e5507213fc13d4f	k__Bacteria; p__Bacteroidetes; c__Sphingobacteriia; o__Sphingobacteriales; f__; g__; s__	0.999606409	OTU160
161	078c702c6690c68c6d3705bb7b53ec4c	k__Bacteria; p__Bacteroidetes; c__At12OctB3; o__; f__; g__; s__	0.789515748	OTU161
162	07942e6feddde1e1c99bce6588e6b67f	k__Bacteria; p__Firmicutes; c__Bacilli; o__Bacillales	0.999986204	OTU162
163	079e8e70360e976745a46fd5ec01ae47	k__Bacteria; p__Planctomycetes; c__Planctomycetia; o__Gemmatales; f__Gemmataceae; g__; s__	0.999996195	OTU163
164	07cba99d865856a19a02a4ef66be2c56	k__Bacteria; p__Bacteroidetes; c__[Saprospirae]; o__[Saprospirales]; f__Chitinophagaceae; g__Trachelomonas; s__volvocinopsis	0.758935449	OTU164
165	07da22cab5c55a4badb462bcbbded642	k__Bacteria; p__Proteobacteria; c__Alphaproteobacteria; o__Rhizobiales; f__Phyllobacteriaceae; g__Phyllobacterium; s__	0.998363585	OTU165
166	07de12d6e06f93dd82edd2ba3407a1b1	k__Bacteria; p__Proteobacteria; c__Gammaproteobacteria	0.999882917	OTU166
167	07e0e5bc712528664140c69414d66ba2	k__Bacteria; p__Proteobacteria; c__Betaproteobacteria; o__Burkholderiales; f__Comamonadaceae	0.999946445	OTU167
168	07e28613022a2fa042f55b960ee3431b	k__Bacteria; p__Bacteroidetes; c__[Saprospirae]; o__[Saprospirales]; f__Chitinophagaceae; g__Terrimonas; s__	0.752175147	OTU168
169	07e3d8d22fa3394c41cd2639ba411320	k__Bacteria; p__Actinobacteria; c__Acidimicrobiia; o__Acidimicrobiales; f__C111; g__; s__	0.999999988	OTU169
170	0808fdf5a7ca966fc1a60393691bb308	k__Bacteria; p__Proteobacteria; c__Deltaproteobacteria; o__Myxococcales	0.999635194	OTU170
171	080c22cf63d4fc23c6ec47bad7b0e292	k__Bacteria; p__Bacteroidetes	0.999975122	OTU171
172	08190e272df4ba4b804907208088b657	k__Bacteria; p__Armatimonadetes; c__0319-6E2; o__; f__; g__; s__	0.999997544	OTU172
173	082b3d7e42fc5f824d2dfa1b26e87db3	k__Bacteria; p__Proteobacteria; c__Deltaproteobacteria; o__FAC87; f__; g__; s__	0.817289054	OTU173
174	08324315d2aba502d8bbe26d6a1ab343	k__Bacteria; p__Verrucomicrobia; c__[Spartobacteria]; o__[Chthoniobacterales]; f__[Chthoniobacteraceae]; g__; s__	0.920450972	OTU174
175	087401121532b47cd147a364114521c6	k__Bacteria; p__Firmicutes; c__Bacilli; o__Bacillales	0.999691662	OTU175
176	0881a79f2e0ded837dee875bf49175c6	k__Bacteria; p__; c__; o__; f__; g__; s__	0.865704727	OTU176
177	088cec43f8e88ab2d6810f08b3a24a22	k__Bacteria; p__Bacteroidetes	0.999999995	OTU177
178	089424efeae3ee2b1d2be82f4727bd68	k__Bacteria; p__Proteobacteria; c__Betaproteobacteria; o__Burkholderiales; f__Oxalobacteraceae	0.998022164	OTU178
179	08acc5245ebb0c4b623ca23f24f0b7d3	k__Bacteria; p__Proteobacteria; c__Deltaproteobacteria; o__Myxococcales; f__; g__; s__	0.99857539	OTU179
180	08c38f4d1afcd74da020730da23cfc34	k__Bacteria; p__Proteobacteria; c__Betaproteobacteria; o__Rhodocyclales; f__Rhodocyclaceae; g__Zoogloea; s__	0.997208685	OTU180
181	08c48e99544a3a902bfc5846087ee719	k__Bacteria; p__Bacteroidetes; c__Sphingobacteriia; o__Sphingobacteriales; f__; g__; s__	0.998363438	OTU181
182	08d822e69959ec00565e551906959091	k__Bacteria; p__Proteobacteria; c__Betaproteobacteria; o__Burkholderiales; f__Alcaligenaceae; g__Bordetella; s__holmesii	0.834353043	OTU182
183	08d8f126d51bf7b851227130ea3c2306	k__Bacteria; p__Bacteroidetes	0.998329185	OTU183
184	08e7cdf57f3d6ab45ad9a8a91958afba	k__Bacteria; p__Proteobacteria; c__Gammaproteobacteria; o__Legionellales; f__Coxiellaceae; g__Aquicella; s__	1.0	OTU184
185	08ea4ee81872dfca6d22a1551f9fa6ac	k__Bacteria; p__Verrucomicrobia; c__[Pedosphaerae]; o__[Pedosphaerales]; f__OPB35; g__; s__	0.999999618	OTU185
186	08ed1aa895841fb55b4355f56de7f296	k__Bacteria; p__Verrucomicrobia; c__Verrucomicrobiae; o__Verrucomicrobiales; f__Verrucomicrobiaceae; g__Verrucomicrobium; s__spinosum	0.999900855	OTU186
187	08ffc1d6171e7bb0b4ab01e6f5c613a4	k__Bacteria	0.999999908	OTU187
188	090533ca0fb04feb0e32d242f73b94a1	k__Bacteria	0.999998865	OTU188
189	0908bc987ea32c2ced2dbdf7be099b5e	k__Bacteria; p__Acidobacteria; c__[Chloracidobacteria]; o__; f__; g__; s__	0.940577116	OTU189
190	0919aa1e387b50283b3a00183de1864c	k__Bacteria; p__Actinobacteria; c__Actinobacteria; o__Actinomycetales; f__Geodermatophilaceae; g__Modestobacter; s__	0.752709872	OTU190
191	0921fc01db985ea722e74f53b0d7b8ad	k__Bacteria; p__Proteobacteria; c__Alphaproteobacteria; o__Rickettsiales; f__mitochondria; g__Acanthamoeba	0.999999988	OTU191
192	09236a2b4b86d0eb4af961d9f9badfc2	k__Bacteria; p__Acidobacteria; c__Acidobacteria-5; o__; f__; g__; s__	0.999999999	OTU192
193	0924f733d0dbc436e37aebe6e38c2921	k__Bacteria; p__Proteobacteria; c__Alphaproteobacteria; o__Rickettsiales; f__mitochondria; g__Acanthamoeba; s__castellanii	0.999883619	OTU193
194	09303e1ddd7570fb4c6ff65e74b9ce21	k__Bacteria; p__Proteobacteria; c__Alphaproteobacteria; o__; f__; g__; s__	0.781949152	OTU194
195	09316a78f926abd91d4e31e2f28e0e1a	k__Bacteria; p__Bacteroidetes; c__SM1A07; o__; f__; g__; s__	0.771614852	OTU195
196	09334fa6a0a56cf53487b11d7d580ae6	k__Bacteria; p__Proteobacteria; c__Gammaproteobacteria; o__Pseudomonadales; f__Pseudomonadaceae; g__Pseudomonas; s__umsongensis	0.957183012	OTU196
197	0949d84f07c4693c2bbe41ec1d9b9995	k__Bacteria; p__Bacteroidetes; c__[Saprospirae]; o__[Saprospirales]; f__Chitinophagaceae; g__Trachelomonas; s__volvocinopsis	0.765590122	OTU197
198	094daf331db3c7f4765846f56abb8ab4	k__Bacteria; p__Proteobacteria; c__Alphaproteobacteria; o__Rhodobacterales; f__Rhodobacteraceae; g__Paracoccus; s__kawasakiensis	0.90414831	OTU198
199	095d079466d0f6fe8f014b0a25ecd569	k__Bacteria; p__Proteobacteria; c__Deltaproteobacteria; o__Myxococcales; f__Polyangiaceae	0.941462043	OTU199
200	096daad766eb9d273ef200cab3775a03	k__Bacteria; p__Planctomycetes; c__Planctomycetia; o__Planctomycetales; f__Planctomycetaceae; g__Planctomyces; s__	0.999997745	OTU200
201	09749c84684085a1d7155df48b8d3b44	k__Bacteria; p__BRC1; c__PRR-11; o__; f__; g__; s__	0.777333539	OTU201
202	09820a319c91b5dae926f2739ad0fdda	k__Bacteria; p__Proteobacteria; c__Alphaproteobacteria; o__Rickettsiales; f__mitochondria; g__Acanthamoeba; s__castellanii	0.84290447	OTU202
203	099280f28671ec6a9c7857578aecdab0	k__Bacteria; p__Verrucomicrobia; c__Opitutae; o__Opitutales; f__Opitutaceae	0.846720384	OTU203
204	09929ca0536825ad91cb330c9de70f96	k__Bacteria; p__Verrucomicrobia; c__Opitutae; o__Opitutales; f__Opitutaceae; g__Opitutus; s__	0.999488433	OTU204
205	099e1bc871ac5e5dacbafa04e3bd2c7e	k__Bacteria; p__Actinobacteria; c__Actinobacteria; o__Actinomycetales; f__Microbacteriaceae	0.999230707	OTU205
206	09a085ca9e2acba3d0f5290f994f9427	k__Bacteria; p__Proteobacteria; c__Gammaproteobacteria; o__Aeromonadales; f__Aeromonadaceae; g__Aeromonas	0.927897003	OTU206
207	09a0f61e194f7d2bd3f3da173ab02fb7	k__Bacteria; p__Planctomycetes; c__Planctomycetia; o__Pirellulales; f__Pirellulaceae; g__; s__	0.999999779	OTU207
208	09a62667365baa63d2baf771c53f8a00	k__Bacteria; p__Firmicutes; c__Bacilli; o__Bacillales	0.999953476	OTU208
209	09b3bc18ce1840d1acb9ace866108432	k__Bacteria; p__TM6; c__SJA-4; o__; f__; g__; s__	0.957103518	OTU209
210	09be4e47d467f5e91ae3c8be504564e0	k__Bacteria; p__Proteobacteria; c__Betaproteobacteria; o__Neisseriales; f__Neisseriaceae; g__Vogesella; s__	0.892648334	OTU210
211	09bf2357880e3e92e8f5f8e03418cbf5	k__Bacteria; p__Proteobacteria; c__Gammaproteobacteria; o__Pseudomonadales; f__Pseudomonadaceae	0.978006698	OTU211
212	09bf6a7f4b294adab1fa2082c9568a5a	k__Bacteria; p__Cyanobacteria; c__Chloroplast; o__Chlorophyta; f__Chlamydomonadaceae; g__Chlamydomonas; s__reinhardtii	1.0	OTU212
213	09d05c4f0b2d49a04973fc5598e123a8	k__Bacteria; p__Planctomycetes; c__Planctomycetia; o__Gemmatales	0.99820694	OTU213
214	09f1059e76edf9bfd68f1d3a1ce8dedc	k__Bacteria; p__Proteobacteria; c__Betaproteobacteria; o__Neisseriales; f__Neisseriaceae; g__Vogesella; s__	0.998315826	OTU214
215	09f42da7bced1f8de1e9b1c07e85320e	k__Bacteria; p__Proteobacteria; c__Betaproteobacteria; o__; f__; g__; s__	0.998791102	OTU215
216	09fa7f167189447ded373e2d8b0643d4	k__Bacteria; p__Bacteroidetes; c__[Saprospirae]; o__[Saprospirales]; f__Chitinophagaceae; g__Trachelomonas; s__volvocinopsis	0.989048302	OTU216
217	09fcfc99232a8211fc24af58233d5f0d	k__Bacteria; p__Actinobacteria; c__Actinobacteria; o__Actinomycetales; f__Microbacteriaceae; g__Agromyces; s__	0.989086765	OTU217
218	0a083b2f236aaa8c6670d1ca2c6b7016	k__Bacteria; p__Proteobacteria	0.827686735	OTU218
219	0a18215bb0879dd0095951a39650f5cf	k__Bacteria; p__Bacteroidetes; c__[Saprospirae]; o__[Saprospirales]; f__Chitinophagaceae; g__; s__	0.988805625	OTU219
220	0a2629b26c403e67ffb1a4a5cb0dee45	k__Bacteria; p__Proteobacteria; c__Alphaproteobacteria; o__Rhodospirillales; f__Rhodospirillaceae; g__Reyranella; s__massiliensis	0.879874637	OTU220
221	0a43d6fa15daaa217cb19a271450077f	k__Bacteria; p__Bacteroidetes; c__[Saprospirae]; o__[Saprospirales]; f__Chitinophagaceae; g__; s__	0.995346119	OTU221
222	0a46b0a3e0bc4c9da2bed0bc3017e75c	k__Bacteria; p__Bacteroidetes; c__[Saprospirae]; o__[Saprospirales]; f__Chitinophagaceae; g__; s__	0.991124346	OTU222
223	0a46ed4bb9a8f89f0129f962124af6fd	k__Bacteria; p__TM6; c__SJA-4; o__; f__; g__; s__	0.999999901	OTU223
224	0a55dab1dc1093412d35fc3ca68b5517	k__Bacteria; p__Proteobacteria; c__Gammaproteobacteria; o__Pseudomonadales; f__Pseudomonadaceae; g__Pseudomonas	0.808327433	OTU224
225	0a5d94a1538d3f5c0ce59d01043f5fe9	k__Bacteria; p__Chlorobi; c__BSV26; o__PK329; f__; g__; s__	1.0	OTU225
226	0a7500e9b4d84a75d6791fa4d33c4738	k__Bacteria; p__Bacteroidetes; c__[Saprospirae]; o__[Saprospirales]; f__Chitinophagaceae; g__; s__	0.999980777	OTU226
227	0a75465e59abe1a80f20d93ddad07f94	k__Bacteria; p__Actinobacteria; c__Acidimicrobiia; o__Acidimicrobiales; f__; g__; s__	0.999998074	OTU227
228	0a7d2c18154da207e17cb941bca2bfb6	k__Bacteria; p__Cyanobacteria; c__ML635J-21; o__; f__; g__; s__	0.999986888	OTU228
229	0a850aefb2c22ce159fdc3e075b579c6	k__Bacteria; p__Firmicutes; c__Bacilli; o__Bacillales; f__; g__; s__	0.70562291	OTU229
230	0a8520a771e224611a2eef9f67e4aac9	k__Bacteria; p__Proteobacteria; c__Gammaproteobacteria; o__Legionellales; f__Legionellaceae; g__Legionella; s__	0.973226408	OTU230
231	0a9495dc2a22f1eefcd9e4e4ebd2617f	k__Bacteria; p__Proteobacteria; c__Betaproteobacteria; o__Rhodocyclales; f__Rhodocyclaceae; g__Azoarcus; s__	0.997608536	OTU231
232	0a96347368b36dee4ea87c49cb713c03	k__Bacteria; p__Planctomycetes; c__Planctomycetia; o__Gemmatales; f__Gemmataceae; g__; s__	0.997252109	OTU232
233	0a97739f42cc5288b2631c807a1334d3	k__Bacteria; p__Planctomycetes; c__Planctomycetia; o__Pirellulales; f__Pirellulaceae; g__; s__	0.955913715	OTU233
234	0a9c1b0729a467db45c56bee4166d9b0	k__Bacteria; p__BRC1; c__PRR-11; o__; f__; g__; s__	0.975635656	OTU234
235	0aa35fb781be3eaf4b92fe7cc4c6cd04	k__Bacteria; p__Bacteroidetes; c__[Saprospirae]; o__[Saprospirales]; f__Chitinophagaceae; g__; s__	0.996627477	OTU235
236	0aab5cdf51981bad3ff642ff3270ae6a	k__Bacteria; p__Proteobacteria; c__Alphaproteobacteria; o__; f__; g__; s__	0.879769447	OTU236
237	0aabe11638da0402443bd36f73c58060	k__Bacteria; p__Proteobacteria; c__Alphaproteobacteria; o__Rhizobiales; f__Rhizobiaceae; g__Sinorhizobium; s__	0.999141978	OTU237
238	0ab25b517ef52f4bf414661f7a6d5e9b	k__Bacteria; p__Proteobacteria; c__Alphaproteobacteria; o__Rhodospirillales; f__Rhodospirillaceae; g__Phaeospirillum; s__fulvum	0.999992524	OTU238
239	0ab31f7e797f551227445f0fd40c40d2	k__Bacteria; p__Acidobacteria; c__Acidobacteria-6; o__iii1-15; f__; g__; s__	0.998313816	OTU239
240	0ab5cb32341e00d827fbcc3266c47b68	k__Bacteria; p__Proteobacteria; c__Deltaproteobacteria; o__Bdellovibrionales; f__Bdellovibrionaceae; g__Bdellovibrio; s__bacteriovorus	0.999999965	OTU240
241	0abba01ee2c3524c8761677fcaa8aba3	k__Bacteria; p__Proteobacteria; c__Alphaproteobacteria; o__Rhodospirillales; f__Acetobacteraceae; g__Roseomonas; s__lacus	0.984988027	OTU241
242	0acd7c8bf0664b64bbabaf9a99642e7c	k__Bacteria; p__Bacteroidetes	0.981291256	OTU242
243	0acf15fc6b02eae3ebd6de8b5afd4d12	k__Bacteria; p__Gemmatimonadetes; c__Gemm-3; o__; f__; g__; s__	0.999999997	OTU243
244	0ad00a5ccfab53b5e8c148227ac5cce2	k__Bacteria; p__Proteobacteria; c__Deltaproteobacteria; o__Myxococcales; f__Polyangiaceae; g__; s__	0.995754148	OTU244
245	0ae5531a9802e71139c959faebdde10c	k__Bacteria; p__Proteobacteria; c__Alphaproteobacteria; o__Rhodospirillales; f__Rhodospirillaceae; g__Reyranella; s__massiliensis	0.912142815	OTU245
246	0afe2220e662d7e1fc610ec3e89b9e8b	k__Bacteria; p__Planctomycetes; c__OM190; o__CL500-15; f__; g__; s__	0.999999881	OTU246
247	0b0aa601de6e4a9cfaa18d599d14f751	k__Bacteria; p__Proteobacteria; c__Deltaproteobacteria; o__Myxococcales; f__Myxococcaceae; g__; s__	0.888278046	OTU247
248	0b10a5adf69564103b7622509939af13	k__Bacteria; p__Proteobacteria; c__Gammaproteobacteria; o__Chromatiales	0.725786117	OTU248
249	0b17c5ba1682ee92b42547a542722229	k__Bacteria; p__Verrucomicrobia; c__Opitutae; o__Opitutales; f__Opitutaceae; g__Opitutus; s__	0.999999999	OTU249
250	0b1b66b997f6ff29f11b0daa0c5eb27d	k__Bacteria; p__Planctomycetes; c__Planctomycetia; o__Gemmatales; f__Gemmataceae; g__Gemmata; s__	0.99945659	OTU250
251	0b3c574edae09221f08da9868a432d67	k__Bacteria; p__Bacteroidetes; c__[Saprospirae]; o__[Saprospirales]; f__Chitinophagaceae; g__; s__	0.997909547	OTU251
252	0b71b0bfcf6bd9059fe781918a2d7159	k__Bacteria; p__Proteobacteria; c__Alphaproteobacteria; o__Rhizobiales	0.999616656	OTU252
253	0b8216566c3bb13def5bc2c81232c81d	k__Bacteria; p__Proteobacteria; c__Gammaproteobacteria; o__Pseudomonadales; f__Pseudomonadaceae; g__; s__	0.879702501	OTU253
254	0b9ec2ddf952851ab8ef3dd4f191c3ff	k__Bacteria; p__Verrucomicrobia; c__Verrucomicrobiae; o__Verrucomicrobiales; f__Verrucomicrobiaceae	0.948642365	OTU254
255	0ba0d4c5a289facc80e0e481377a9e18	k__Bacteria; p__Proteobacteria; c__Alphaproteobacteria; o__Rhizobiales; f__Phyllobacteriaceae; g__; s__	0.711998172	OTU255
256	0bc24ac2218dfe70f0291c2bc98a9851	k__Bacteria; p__Proteobacteria; c__Gammaproteobacteria; o__Xanthomonadales; f__Xanthomonadaceae	0.99994663	OTU256
257	0bc50623c01dd66dce3c202d8bbe8b28	k__Bacteria; p__Bacteroidetes; c__[Saprospirae]; o__[Saprospirales]; f__Chitinophagaceae; g__; s__	0.999913786	OTU257
258	0bc844cb0b24f6b44407b50336ff9e3f	k__Bacteria; p__Proteobacteria; c__Deltaproteobacteria; o__Myxococcales; f__Haliangiaceae; g__; s__	0.989277481	OTU258
259	0bd3ebdf7c8e11deea5d3b8d1d037738	k__Bacteria; p__Proteobacteria; c__Gammaproteobacteria; o__Pseudomonadales; f__Pseudomonadaceae; g__Pseudomonas	0.958900429	OTU259
260	0bdb2fda9115a5bb8de30f1eded2b26d	k__Bacteria; p__Firmicutes; c__Bacilli; o__Bacillales; f__Paenibacillaceae; g__Paenibacillus; s__	0.823714827	OTU260
261	0be1f06a4fa1da9509f59d9b46ea33e2	k__Bacteria; p__Proteobacteria; c__Betaproteobacteria; o__Rhodocyclales; f__Rhodocyclaceae	0.997810156	OTU261
262	0bea1e88713f027baeeee031dcd52604	k__Bacteria; p__Bacteroidetes; c__[Saprospirae]; o__[Saprospirales]; f__Chitinophagaceae; g__; s__	0.865833322	OTU262
263	0beff7014adf837cd3282a3e9cac9c46	k__Bacteria; p__Bacteroidetes; c__[Saprospirae]; o__[Saprospirales]; f__Chitinophagaceae	0.99995997	OTU263
264	0c0f04d57fd2703e2afe25107f653ac9	k__Bacteria; p__Cyanobacteria; c__Nostocophycideae; o__Nostocales; f__Nostocaceae	0.959934959	OTU264
265	0c265fbf6a05a895f0728f4001e520c8	k__Bacteria; p__Proteobacteria; c__Betaproteobacteria; o__Burkholderiales; f__Oxalobacteraceae	0.991866043	OTU265
266	0c3ca6199267bce886cbe944f68da806	k__Bacteria; p__Bacteroidetes; c__[Saprospirae]; o__[Saprospirales]; f__Chitinophagaceae	0.995461069	OTU266
267	0c3e24d59255c689d67d1b1c0db6517c	k__Bacteria; p__Cyanobacteria; c__Chloroplast; o__Chlorophyta; f__Chlamydomonadaceae; g__Chlamydomonas; s__reinhardtii	1.0	OTU267
268	0c553e97ab27366687d86679cec4efb2	k__Bacteria; p__Proteobacteria; c__Alphaproteobacteria; o__Rhodospirillales; f__Rhodospirillaceae; g__Reyranella; s__massiliensis	0.986669568	OTU268
269	0c55eb8894553070e18a429be27ec016	k__Bacteria; p__Planctomycetes; c__Planctomycetia; o__Gemmatales; f__Gemmataceae; g__; s__	0.999999999	OTU269
270	0c579d21280801f02a641e1608606927	k__Bacteria; p__Actinobacteria; c__Actinobacteria; o__Actinomycetales; f__Micrococcaceae; g__Micrococcus	0.999550969	OTU270
271	0c61f30c2965c2686c1d5e3e74d00823	k__Bacteria; p__Proteobacteria; c__Alphaproteobacteria; o__Rhizobiales	0.96801255	OTU271
272	0c6bc68d944b348f4cc934f1ec63cb39	k__Bacteria; p__Proteobacteria; c__Alphaproteobacteria; o__; f__; g__; s__	0.796684696	OTU272
273	0c747880cd08de28d7562665bfe08bb6	k__Bacteria; p__Proteobacteria; c__Alphaproteobacteria; o__Sphingomonadales; f__Sphingomonadaceae; g__Novosphingobium; s__naphthalenivorans	0.916955741	OTU273
274	0c795e8105105b4b1d7d812a3d84e0b5	k__Bacteria; p__Verrucomicrobia; c__Opitutae; o__Opitutales; f__Opitutaceae; g__; s__	0.996637962	OTU274
275	0c814d827a2b234cd2e379620de5d962	k__Bacteria; p__Proteobacteria; c__Gammaproteobacteria; o__Aeromonadales; f__Aeromonadaceae; g__Aeromonas	0.963651525	OTU275
276	0c84708bee322b3179982d05dd95b158	k__Bacteria; p__Proteobacteria; c__Alphaproteobacteria; o__Rhizobiales; f__Rhizobiaceae; g__Shinella	0.733294097	OTU276
277	0c88bc09092182fb2248f072c719834f	k__Bacteria; p__Bacteroidetes	0.999999999	OTU277
278	0c952e974d4a286f134cc3228669e90e	k__Bacteria; p__Bacteroidetes; c__Cytophagia; o__Cytophagales; f__Cytophagaceae; g__Dyadobacter; s__	0.999999989	OTU278
279	0c954ee0b8ace6f37350ae2682c7efba	k__Bacteria; p__Proteobacteria; c__Gammaproteobacteria; o__Pseudomonadales; f__Pseudomonadaceae; g__Pseudomonas; s__	0.808087383	OTU279
280	0c9e9721d851b6753f4853fc9226923d	k__Bacteria; p__Proteobacteria; c__Betaproteobacteria; o__Rhodocyclales; f__Rhodocyclaceae; g__Zoogloea; s__	0.810689925	OTU280
281	0c9fec668824c75181f7b1bfbce2bcd5	k__Bacteria; p__Proteobacteria; c__Alphaproteobacteria; o__Rhodospirillales; f__Rhodospirillaceae; g__; s__	0.998213834	OTU281
282	0cb21ad80518a128f58c5582d50b0fbd	k__Bacteria; p__Verrucomicrobia; c__Opitutae; o__Opitutales; f__Opitutaceae; g__Opitutus; s__	0.999999953	OTU282
283	0cb4621b8fd8a2fe43276126f04e7afa	k__Bacteria; p__Actinobacteria; c__Actinobacteria; o__Actinomycetales; f__Corynebacteriaceae; g__Corynebacterium; s__	0.998015246	OTU283
284	0cc2a72b991de7ade005590880b4d7da	k__Bacteria; p__Proteobacteria; c__Betaproteobacteria; o__Burkholderiales; f__Comamonadaceae	0.999779187	OTU284
285	0cc4486fdd7ab183f3317d3228b24bc0	k__Bacteria; p__Proteobacteria; c__Betaproteobacteria; o__Rhodocyclales; f__Rhodocyclaceae; g__Azospira; s__restricta	0.924370498	OTU285
286	0cc478e9e46e84792a0fa20b0bdec79b	k__Bacteria; p__Chlorobi; c__OPB56; o__; f__; g__; s__	0.996480637	OTU286
287	0cd13cbb188ca89abbfbfda77f07571d	k__Bacteria; p__Proteobacteria; c__Betaproteobacteria	0.999976173	OTU287
288	0cdb391fcb2ae3611f67ab2782e65088	k__Bacteria; p__Bacteroidetes	0.998658202	OTU288
289	0ce4398cf4223d4eca63545b1bef0366	k__Bacteria; p__Proteobacteria; c__Alphaproteobacteria; o__Rhizobiales; f__; g__; s__	0.832878361	OTU289
290	0cebb6c732b56e0bf3554fd0253211a8	k__Bacteria; p__Proteobacteria; c__Gammaproteobacteria; o__Pseudomonadales; f__Pseudomonadaceae; g__Pseudomonas	0.86002476	OTU290
291	0cfda8696a58db01c59242b3789ef3e8	k__Bacteria; p__Bacteroidetes; c__[Saprospirae]; o__[Saprospirales]; f__Chitinophagaceae	1.0	OTU291
292	0cffabc501090490bf3054a8b71d9ccf	k__Bacteria; p__Bacteroidetes; c__[Saprospirae]; o__[Saprospirales]; f__Chitinophagaceae; g__; s__	0.810851059	OTU292
293	0d030cdac74caa60232776ba0c4f5c3c	k__Bacteria; p__Proteobacteria	0.988797477	OTU293
294	0d093b78290a35cf5257566888b6c953	k__Bacteria; p__Proteobacteria; c__Alphaproteobacteria; o__Rhizobiales; f__Rhizobiaceae; g__Rhizobium; s__daejeonense	0.71171907	OTU294
295	0d13a723d8931dea59e6faaabec6adf0	k__Bacteria; p__Proteobacteria; c__Alphaproteobacteria; o__Caulobacterales; f__Caulobacteraceae; g__Phenylobacterium; s__	0.999407611	OTU295
296	0d208be7937505bdc9e70fef06e7a937	k__Bacteria; p__Proteobacteria; c__Betaproteobacteria; o__Burkholderiales; f__Oxalobacteraceae; g__Massilia	0.726582355	OTU296
297	0d2681025f4bbee52e0cd0e410ac0574	k__Bacteria; p__Proteobacteria; c__Betaproteobacteria; o__Rhodocyclales; f__Rhodocyclaceae	0.990002382	OTU297
298	0d2985cc891ec849dfcb6e4e41175ec8	k__Bacteria; p__Actinobacteria; c__Thermoleophilia; o__Gaiellales; f__Gaiellaceae; g__; s__	0.9960195	OTU298
299	0d2e45c809903e8a4ef44f2aee8c7838	k__Bacteria; p__Cyanobacteria; c__Chloroplast; o__Chlorophyta; f__Chlamydomonadaceae; g__Chlamydomonas; s__reinhardtii	0.9201668	OTU299
300	0d3725e9db2200ccdde99148d5fa4896	k__Bacteria; p__Proteobacteria; c__Alphaproteobacteria; o__Rhodobacterales; f__Rhodobacteraceae; g__Paracoccus; s__kawasakiensis	0.700558784	OTU300
301	0d57befce70ebfed228d903d5fa2efaa	k__Bacteria; p__Chloroflexi; c__Anaerolineae; o__Caldilineales; f__Caldilineaceae; g__; s__	0.999864642	OTU301
302	0d6696c7f3861be143d082d9d50ea0dc	k__Bacteria	0.94918751	OTU302
303	0d6bb2f2a1cb29ad755b9e54a5f9e48d	k__Bacteria; p__Proteobacteria; c__Alphaproteobacteria; o__Rhizobiales	0.999994963	OTU303
304	0d73d81559c5dac313901ecfbce7a3e2	k__Bacteria; p__Actinobacteria; c__Thermoleophilia; o__Gaiellales; f__Gaiellaceae; g__; s__	0.999856807	OTU304
305	0d77411a013a50330124b36e3aec6d81	k__Bacteria; p__Bacteroidetes; c__Cytophagia; o__Cytophagales; f__Cytophagaceae; g__Dyadobacter; s__	0.999999999	OTU305
306	0d952d722864ec700af31b5c6ce94517	k__Bacteria; p__Proteobacteria; c__Alphaproteobacteria; o__Rhizobiales; f__Rhizobiaceae	0.987863245	OTU306
307	0da56d5328839bd8c4de3a1980b41140	k__Bacteria; p__Proteobacteria; c__Alphaproteobacteria; o__Rhodospirillales; f__Rhodospirillaceae; g__; s__	0.998429166	OTU307
308	0da8fdf00b23a292915728c0aed9b6b7	k__Bacteria; p__Bacteroidetes; c__[Saprospirae]; o__[Saprospirales]; f__Chitinophagaceae	0.999998711	OTU308
309	0daa99f621dfb6edfd84e69a5534b02f	k__Bacteria; p__Proteobacteria; c__Betaproteobacteria; o__Burkholderiales; f__Comamonadaceae	0.994768209	OTU309
310	0daccb360c8dc97bf95ede07c8d883ab	k__Bacteria; p__FCPU426; c__; o__; f__; g__; s__	0.738630629	OTU310
311	0dc3a3fbf05f13bf1371146c454667cb	k__Archaea; p__[Parvarchaeota]; c__[Parvarchaea]; o__YLA114; f__; g__; s__	1.0	OTU311
312	0dc604ec0afb867721bec814b50999ae	k__Bacteria; p__Chloroflexi; c__Ellin6529; o__; f__; g__; s__	1.0	OTU312
313	0ddf657c775b5c1421204a5d6fffdb50	k__Bacteria; p__Verrucomicrobia; c__[Spartobacteria]; o__[Chthoniobacterales]; f__[Chthoniobacteraceae]; g__; s__	0.768429988	OTU313
314	0df71a4bb1d9fdb124e1516c2c99b1df	k__Bacteria; p__Gemmatimonadetes; c__Gemm-1; o__; f__; g__; s__	0.999999993	OTU314
315	0e0c49e3f6701700fed1ab7fb6dc6ff1	k__Bacteria; p__Proteobacteria; c__Alphaproteobacteria	0.935662645	OTU315
316	0e130a6d61fca8e1936d3cff501d4f52	k__Bacteria; p__Firmicutes; c__Bacilli; o__Bacillales; f__Bacillaceae; g__Bacillus	0.808623113	OTU316
317	0e23112cdcdb5f865cfefff73bb8b5ef	k__Bacteria; p__Bacteroidetes; c__[Saprospirae]; o__[Saprospirales]; f__Chitinophagaceae; g__Ferruginibacter; s__lapsinanis	0.827520158	OTU317
318	0e2d370f860f8262fe2d1fd778dd030f	k__Bacteria; p__Actinobacteria; c__Actinobacteria; o__Actinomycetales; f__Corynebacteriaceae; g__Corynebacterium; s__	0.928958506	OTU318
319	0e2e91fba1ca9ed7de2d11ea4786c914	k__Bacteria; p__Proteobacteria; c__Gammaproteobacteria; o__Pseudomonadales; f__Moraxellaceae; g__Acinetobacter; s__	0.993766224	OTU319
320	0e3365948aff44e1cdb8d170e4ce151a	k__Bacteria; p__Acidobacteria; c__[Chloracidobacteria]; o__; f__; g__; s__	0.719051764	OTU320
321	0e3bf8665584e8fa2c82a88033911858	k__Bacteria; p__Bacteroidetes; c__[Saprospirae]; o__[Saprospirales]; f__Chitinophagaceae; g__Terrimonas; s__	0.890663717	OTU321
322	0e3d8406912eeff95dbd7b34dd63efab	k__Bacteria; p__Bacteroidetes	1.0	OTU322
323	0e4486011105be01f3d5bf771c93d237	k__Bacteria; p__Chloroflexi; c__Ellin6529; o__; f__; g__; s__	0.999999999	OTU323
324	0e4b96294f2a2985a5d7fd8c87f7ce6d	k__Bacteria; p__Bacteroidetes; c__Sphingobacteriia; o__Sphingobacteriales; f__Sphingobacteriaceae; g__Pedobacter; s__	0.959084996	OTU324
325	0e4e32eeb33fe4d248260c7012fa9632	k__Bacteria; p__Verrucomicrobia; c__[Spartobacteria]; o__[Chthoniobacterales]; f__[Chthoniobacteraceae]; g__DA101; s__	0.99986085	OTU325
326	0e58df71983eb11b5c3d3f4c53657b9a	k__Bacteria; p__Firmicutes; c__Bacilli; o__Bacillales; f__Bacillaceae; g__Bacillus	0.828743749	OTU326
327	0e648786415c50124675e0e3be16ace4	k__Bacteria; p__Gemmatimonadetes; c__Gemmatimonadetes; o__Ellin5290; f__; g__; s__	0.999999836	OTU327
328	0e690d907050e4d97bd29853e420dd5a	k__Bacteria; p__Proteobacteria; c__Epsilonproteobacteria; o__Campylobacterales; f__Helicobacteraceae; g__Sulfuricurvum; s__kujiense	1.0	OTU328
329	0e6f7fb3c0303520b0a3c0c9f44d7d0d	k__Bacteria; p__Planctomycetes; c__vadinHA49; o__PHOS-HE93; f__; g__; s__	1.0	OTU329
330	0e768761bec906d44edb8a413af225f3	k__Bacteria; p__Firmicutes; c__Bacilli; o__Bacillales; f__Bacillaceae; g__Bacillus	0.771545344	OTU330
331	0e9d488b583ae295220506640b3ee7ed	k__Bacteria; p__Cyanobacteria; c__ML635J-21; o__; f__; g__; s__	0.803087631	OTU331
332	0eaa7c7c20d81a705a488f2cbd3877ed	k__Bacteria	0.999999999	OTU332
333	0ed3a6836e138f14044f6950ad7280d2	k__Bacteria; p__Actinobacteria; c__Actinobacteria; o__Actinomycetales; f__Actinomycetaceae; g__Actinomyces; s__	0.999999974	OTU333
334	0ed6c9642dc1059c2b77269a5c123902	k__Bacteria; p__Actinobacteria; c__Thermoleophilia; o__Gaiellales; f__Gaiellaceae; g__; s__	0.998867642	OTU334
335	0eefb927011e56bc047a3bf8faba8530	k__Bacteria; p__Bacteroidetes; c__Flavobacteriia; o__Flavobacteriales; f__Flavobacteriaceae; g__Flavobacterium; s__	0.99945369	OTU335
336	0f0d1600f205d3c7dfebc863deeec53b	k__Bacteria; p__BRC1; c__PRR-11; o__; f__; g__; s__	0.998418187	OTU336
337	0f111a4aa42ea839271c07e9c2fce2d8	k__Bacteria; p__; c__; o__; f__; g__; s__	0.93094725	OTU337
338	0f2e45bf7cbd0fb7c7d732a6c0f2f519	k__Bacteria; p__; c__; o__; f__; g__; s__	0.965968094	OTU338
339	0f37fdcfa6e71607341d9f4ec55d9008	k__Bacteria; p__Actinobacteria; c__Thermoleophilia; o__Gaiellales; f__; g__; s__	0.999984524	OTU339
340	0f39c1c906a263c82637cd24a429c724	k__Bacteria; p__Planctomycetes; c__Planctomycetia; o__Gemmatales; f__Gemmataceae; g__; s__	0.99999885	OTU340
341	0f505713e6de63cd8e61b0c7cf02515d	k__Bacteria; p__Proteobacteria; c__Alphaproteobacteria	0.996855364	OTU341
342	0f5b4cfaeddea69ca3f836e96a68c8eb	k__Bacteria; p__Proteobacteria; c__Gammaproteobacteria; o__Pseudomonadales; f__Pseudomonadaceae; g__Pseudomonas	0.933613584	OTU342
343	0f6bb4a53b6f943200b7bff7e1287950	k__Bacteria; p__Chlorobi; c__OPB56; o__; f__; g__; s__	0.92444065	OTU343
344	0f6e6e21b5006f7a9e84abfa2fc7a2aa	k__Bacteria; p__Proteobacteria; c__Alphaproteobacteria; o__Rhizobiales; f__; g__; s__	0.937876835	OTU344
345	0f729096bb3545263132e164d69da926	k__Bacteria; p__Proteobacteria; c__Betaproteobacteria; o__Burkholderiales; f__Comamonadaceae	0.884533011	OTU345
346	0f74a957d2a112908a68b9ad19d1da6d	k__Archaea; p__Crenarchaeota; c__Thaumarchaeota; o__Nitrososphaerales; f__Nitrososphaeraceae; g__Candidatus Nitrososphaera; s__	0.999422437	OTU346
347	0f76f2f2b7f4933807e44a8ed8262ebe	k__Bacteria; p__Acidobacteria; c__AT-s54; o__; f__; g__; s__	0.999999997	OTU347
348	0f793d0a1f1af82c749fc37f16f79f4c	k__Bacteria	0.999501577	OTU348
349	0f83acfd4d037b61f571e7b932e6e9a0	k__Bacteria; p__Firmicutes; c__Bacilli; o__Bacillales; f__Bacillaceae; g__Bacillus; s__koreensis	0.709241688	OTU349
350	0fa7936d5c20f19a50e5735b4c301354	k__Bacteria; p__Chloroflexi; c__Ellin6529; o__; f__; g__; s__	0.995492693	OTU350
351	0fa9b44d52836d2f173f4ac532f8a013	k__Bacteria; p__Proteobacteria; c__Alphaproteobacteria; o__Rhodospirillales; f__Rhodospirillaceae; g__Skermanella; s__	0.999999948	OTU351
352	0fb12c03d2d404ee066cb75acfc3c728	k__Bacteria; p__Bacteroidetes; c__[Saprospirae]; o__[Saprospirales]; f__Chitinophagaceae; g__Sediminibacterium; s__	0.840525161	OTU352
353	0fb81b4fac6640b12952c12c44636e8a	k__Bacteria; p__Verrucomicrobia; c__Opitutae; o__Opitutales; f__Opitutaceae; g__; s__	0.999836101	OTU353
354	0fc6211eed4f8e8a50baf3951e147d7a	k__Bacteria; p__Elusimicrobia; c__Elusimicrobia; o__IIb; f__; g__; s__	0.999999983	OTU354
355	0fd78cc4ea5cfa9f1aa258d79980d1bb	k__Bacteria; p__Proteobacteria; c__Deltaproteobacteria; o__Myxococcales; f__OM27; g__; s__	0.99975899	OTU355
356	0fe0fb43df4927a37e2b9c5cf72ea1fc	k__Bacteria; p__Proteobacteria	0.965935055	OTU356
357	0fe90c8c42ee86f0ab73172a5604c992	k__Bacteria; p__Proteobacteria; c__Betaproteobacteria; o__Burkholderiales; f__Oxalobacteraceae; g__Duganella; s__nigrescens	0.796594949	OTU357
358	0ff8b521c95778833548c869fed8b00c	k__Bacteria; p__TM6; c__SJA-4; o__; f__; g__; s__	0.999958754	OTU358
359	1007aa7447de0d03999cd1d4b705fc6e	k__Bacteria; p__Proteobacteria; c__Betaproteobacteria; o__Burkholderiales; f__Comamonadaceae; g__Rubrivivax; s__	0.994891918	OTU359
360	1030e677d50b97e26a21ad2d37e7cc59	k__Bacteria; p__Gemmatimonadetes; c__Gemm-3; o__; f__; g__; s__	0.999999638	OTU360
361	10393d8d3b58f8a4d1b957caaa37b1ad	k__Bacteria; p__Planctomycetes; c__Planctomycetia; o__Gemmatales; f__Isosphaeraceae; g__; s__	0.998258685	OTU361
362	103e60740027a06e9d35b795e46ffd1b	k__Bacteria; p__Proteobacteria; c__Deltaproteobacteria; o__Bdellovibrionales; f__Bacteriovoracaceae; g__; s__	0.999938445	OTU362
363	1064cc07d13d647741760f4ed2b26fb3	k__Bacteria; p__Bacteroidetes; c__Sphingobacteriia; o__Sphingobacteriales; f__; g__; s__	0.975751411	OTU363
364	107273e73071282e4d0f4a0b46548da5	k__Bacteria; p__Proteobacteria; c__Gammaproteobacteria; o__Aeromonadales; f__Aeromonadaceae	0.999999001	OTU364
365	1096fae4ae871348775e214a74afb99d	k__Bacteria; p__Proteobacteria; c__Alphaproteobacteria; o__Rickettsiales; f__mitochondria	0.998981572	OTU365
366	109e663f89c9718a548174ab970a87a9	k__Bacteria; p__Proteobacteria; c__Alphaproteobacteria; o__Rhodospirillales; f__Rhodospirillaceae; g__Phaeospirillum; s__	0.999992179	OTU366
367	10b9b954760250a807798bd7e08556eb	k__Bacteria; p__Proteobacteria; c__Gammaproteobacteria; o__Pseudomonadales; f__Pseudomonadaceae	0.999399024	OTU367
368	10ceb6858dba69f8dfacee0adec188e0	k__Bacteria; p__Verrucomicrobia; c__Opitutae; o__Opitutales; f__Opitutaceae; g__; s__	0.999920352	OTU368
369	10ec283b039ae85766d36646bcdab18c	k__Bacteria; p__Bacteroidetes; c__Sphingobacteriia; o__Sphingobacteriales; f__; g__; s__	0.999812706	OTU369
370	110b42a5ec2ca7b3e4bb0feeed420dc2	k__Bacteria; p__Acidobacteria; c__[Chloracidobacteria]; o__; f__; g__; s__	0.723523908	OTU370
371	1110b18ce2298960902f196c1fc30336	k__Bacteria; p__Firmicutes; c__Bacilli; o__Bacillales; f__Bacillaceae; g__Bacillus; s__megaterium	0.787880095	OTU371
372	111aceb7f629c0e53cb2793c09762547	k__Bacteria; p__Proteobacteria; c__Alphaproteobacteria; o__Caulobacterales; f__Caulobacteraceae; g__Caulobacter; s__vibrioides	0.974481854	OTU372
373	11235fcbd11f22f424535c1272b62d0b	k__Bacteria; p__Proteobacteria	0.859834863	OTU373
374	112c3adba992bee075ac8e91e5ad5c90	k__Bacteria; p__Proteobacteria; c__Betaproteobacteria; o__Burkholderiales; f__Oxalobacteraceae; g__Massilia	0.927737182	OTU374
375	112fa10ad3bc1e8365165ca6e3a59b52	k__Bacteria; p__Proteobacteria; c__Betaproteobacteria; o__Neisseriales; f__Neisseriaceae; g__Vogesella; s__	0.9262525	OTU375
376	11397adbcc3ae7ea2d586775e298a19d	k__Bacteria; p__Proteobacteria; c__Alphaproteobacteria; o__Sphingomonadales; f__Sphingomonadaceae; g__Sphingomonas	0.98851328	OTU376
377	113d31b301d63e6764e0ab48616d6166	k__Bacteria; p__Bacteroidetes; c__Sphingobacteriia; o__Sphingobacteriales; f__; g__; s__	0.999709364	OTU377
378	114ec91e96274b35e6b72a1f95b34d09	k__Bacteria; p__Proteobacteria; c__Alphaproteobacteria; o__Rhizobiales; f__Bradyrhizobiaceae; g__; s__	0.997084599	OTU378
379	114ed25cae54439a0269ffe3fd4c21d6	k__Bacteria; p__Proteobacteria; c__Alphaproteobacteria; o__Rickettsiales; f__; g__; s__	0.995595412	OTU379
380	115023c2642e93ca6ea578be425bc6ea	k__Bacteria; p__Bacteroidetes; c__Sphingobacteriia; o__Sphingobacteriales; f__; g__; s__	0.999739974	OTU380
381	1156b684d01519529adfbe0f5d36eeb4	k__Bacteria; p__Bacteroidetes	0.999943602	OTU381
382	11589bd822dc7d37a3461feb4aabad64	k__Bacteria; p__Bacteroidetes; c__[Saprospirae]; o__[Saprospirales]; f__Chitinophagaceae; g__; s__	0.919953548	OTU382
383	1161cba328871ed8631c3a7495a475fe	k__Bacteria; p__Bacteroidetes; c__Cytophagia; o__Cytophagales	0.952872769	OTU383
384	1161d504f1eb8e06832c80a664ab26c2	k__Bacteria; p__Acidobacteria; c__EC1113; o__; f__; g__; s__	0.841663441	OTU384
385	11687a1908a8f62ff7f617868bf65b63	k__Bacteria; p__Chloroflexi; c__Anaerolineae; o__SBR1031; f__SJA-101; g__; s__	0.999661705	OTU385
386	11750de89a6616e7e1f3357982c2bb7f	k__Bacteria; p__Actinobacteria; c__Rubrobacteria; o__Rubrobacterales; f__Rubrobacteraceae; g__Rubrobacter; s__	1.0	OTU386
387	118cf3370664e6f296a18e5d8dbd79f1	k__Bacteria; p__Verrucomicrobia; c__[Spartobacteria]; o__[Chthoniobacterales]; f__[Chthoniobacteraceae]; g__Ellin506; s__	0.998555343	OTU387
388	119056accab931642553e5c6d5c8d71b	k__Bacteria; p__Proteobacteria; c__Deltaproteobacteria; o__Myxococcales; f__; g__; s__	0.999564671	OTU388
389	11920a30d14e1bfc58a587a53d4b2a6c	k__Bacteria; p__Proteobacteria	0.809079554	OTU389
390	119f80dba73f61b4842f27cd74ee8626	k__Bacteria; p__Proteobacteria; c__Gammaproteobacteria; o__Enterobacteriales; f__Enterobacteriaceae; g__Pseudomonas; s__syringae	0.920972358	OTU390
391	11a971b2b2c41a489ffd82d085892eab	k__Bacteria; p__Proteobacteria; c__Betaproteobacteria; o__Burkholderiales; f__Comamonadaceae; g__; s__	0.707905219	OTU391
392	11ae00b96ec6c774356764e8d191be10	k__Bacteria; p__Proteobacteria; c__Betaproteobacteria	0.99999205	OTU392
393	11c0b9ff844f3e2b12defe52f50988fd	k__Bacteria; p__Planctomycetes; c__Planctomycetia; o__Planctomycetales; f__Planctomycetaceae; g__Planctomyces; s__	0.99999998	OTU393
394	11c18457aeb0716245485fc46fcf6d0d	k__Bacteria; p__Nitrospirae; c__Nitrospira; o__Nitrospirales; f__0319-6A21; g__; s__	1.0	OTU394
395	11c80bed64f53ac6071ada430e61d1a2	k__Bacteria; p__Actinobacteria; c__Thermoleophilia; o__Gaiellales; f__Gaiellaceae; g__; s__	0.999999931	OTU395
396	11ca79ccaf4046bba1a0026ba0757e4a	k__Bacteria; p__Bacteroidetes; c__Flavobacteriia; o__Flavobacteriales; f__Flavobacteriaceae; g__Flavobacterium; s__	0.982402886	OTU396
397	11d15b47e1c7ec70a0fb2cb52e22bd7a	k__Bacteria; p__Proteobacteria; c__Alphaproteobacteria; o__Rhodospirillales; f__Rhodospirillaceae; g__; s__	0.85500874	OTU397
398	11d5f54d0b4027d36d49e165c225c2ff	k__Bacteria; p__Proteobacteria; c__Alphaproteobacteria; o__Rhizobiales; f__Hyphomicrobiaceae; g__Hyphomicrobium; s__	0.980792712	OTU398
399	11d646280822bbbbd488f37222f686ef	k__Bacteria; p__Proteobacteria; c__Betaproteobacteria; o__; f__; g__; s__	0.999978788	OTU399
400	11db4932a4be7f59b11bc316c2c88569	k__Bacteria; p__Bacteroidetes; c__Flavobacteriia; o__Flavobacteriales; f__Flavobacteriaceae; g__Flavobacterium; s__	0.743450311	OTU400
401	11f3135acb7f126336fbdb2cb4f1d17b	k__Bacteria; p__Proteobacteria; c__Betaproteobacteria; o__Rhodocyclales; f__Rhodocyclaceae	0.933807461	OTU401
402	11f5179d4a274f6afd35613c9f1f26f9	k__Bacteria; p__Bacteroidetes; c__Sphingobacteriia; o__Sphingobacteriales; f__; g__; s__	0.99618293	OTU402
403	11fa124e6039c556989d5bb7f50bceb1	k__Bacteria; p__Cyanobacteria; c__ML635J-21; o__; f__; g__; s__	0.999998436	OTU403
404	11ffe55c6d39b903e6fe8e59bc02cc69	k__Bacteria; p__Actinobacteria; c__Rubrobacteria; o__Rubrobacterales; f__Rubrobacteraceae; g__; s__	1.0	OTU404
405	120b8e94b5290b75f491cf4ba4c6d1d4	k__Bacteria; p__Verrucomicrobia; c__[Spartobacteria]; o__[Chthoniobacterales]; f__[Chthoniobacteraceae]; g__; s__	0.999812866	OTU405
406	120cdd968d41ea6d94383d87dd951675	k__Bacteria; p__Proteobacteria; c__Alphaproteobacteria; o__; f__; g__; s__	0.940962833	OTU406
407	120eba657e42a11a5c29f97b90f02035	k__Bacteria; p__Actinobacteria; c__Actinobacteria; o__Actinomycetales; f__Streptomycetaceae; g__Streptomyces; s__mirabilis	0.871447897	OTU407
408	1225193be3135749e69f5886f647fe72	k__Bacteria; p__Bacteroidetes; c__[Saprospirae]; o__[Saprospirales]; f__Chitinophagaceae	0.999999998	OTU408
409	1225347ee9208076df507676ba6503e7	k__Bacteria; p__Bacteroidetes; c__[Saprospirae]; o__[Saprospirales]; f__Chitinophagaceae; g__; s__	0.977456036	OTU409
410	122965d9dcdef67df766863d509125bd	k__Bacteria; p__Nitrospirae; c__Nitrospira; o__Nitrospirales; f__0319-6A21; g__; s__	1.0	OTU410
411	122e6e8e4baf99a9fc95a683233d662b	k__Bacteria; p__Bacteroidetes; c__Cytophagia; o__Cytophagales; f__[Amoebophilaceae]; g__Candidatus Amoebophilus; s__	0.971996677	OTU411
412	123973bac105544e8249ca7991acc02c	k__Bacteria; p__Actinobacteria; c__Actinobacteria; o__Actinomycetales; f__Corynebacteriaceae; g__Corynebacterium; s__	0.999802406	OTU412
413	1244bed07dd19636810613a86a8a586e	k__Bacteria; p__Proteobacteria; c__Gammaproteobacteria; o__Aeromonadales; f__Aeromonadaceae; g__Aeromonas	0.996767409	OTU413
414	126246159651aa39df6a54713b8b9b6f	k__Bacteria	0.999999997	OTU414
415	12627b317af9e1c2aaa98f9cf2400f9c	k__Bacteria; p__Proteobacteria; c__Alphaproteobacteria; o__Caulobacterales; f__Caulobacteraceae; g__Caulobacter	0.868566434	OTU415
416	1270da80cc0e29e38d735c7f38a145a3	k__Bacteria; p__Proteobacteria; c__Deltaproteobacteria; o__NB1-j; f__NB1-i; g__; s__	0.969307016	OTU416
417	128af14305d0e6677c85fb01ea532472	k__Bacteria; p__Planctomycetes; c__Planctomycetia; o__Gemmatales; f__Gemmataceae; g__Gemmata; s__	0.999894847	OTU417
418	1290e271fbc50c66e2cd8e437d0d4a44	k__Bacteria; p__Proteobacteria; c__Betaproteobacteria; o__IS-44; f__; g__; s__	0.999919775	OTU418
419	12ac733261d17fed74138cc04362210c	k__Bacteria; p__Planctomycetes; c__Planctomycetia; o__Gemmatales; f__Gemmataceae; g__; s__	0.999924418	OTU419
420	12afae8577bf5b00fffd1cad076c7017	k__Bacteria; p__Proteobacteria; c__Betaproteobacteria; o__Rhodocyclales; f__Rhodocyclaceae; g__Uliginosibacterium; s__	0.999995986	OTU420
421	12b2cd99ad960190030590056308fcdf	k__Bacteria; p__Proteobacteria; c__Deltaproteobacteria; o__Bdellovibrionales; f__Bdellovibrionaceae; g__Bdellovibrio; s__	0.999814845	OTU421
422	12c69e5e0036ed5b242874f1a54a3d3c	k__Bacteria; p__Actinobacteria; c__Acidimicrobiia; o__Acidimicrobiales; f__Iamiaceae; g__Iamia; s__	0.999986945	OTU422
423	12cc8682bbc8a198bf291b465e6d5e1f	k__Bacteria; p__Bacteroidetes; c__[Saprospirae]; o__[Saprospirales]; f__Chitinophagaceae; g__; s__	0.981637429	OTU423
424	12d1210328d444746e7d111b41c27cfd	k__Bacteria; p__Proteobacteria; c__Alphaproteobacteria; o__Rhizobiales; f__Rhizobiaceae; g__Kaistia; s__	0.707602786	OTU424
425	12e26c120e1dc97983211a9495309d94	k__Bacteria; p__Bacteroidetes; c__[Saprospirae]; o__[Saprospirales]; f__Chitinophagaceae; g__Sediminibacterium; s__	0.876672523	OTU425
426	1310a14bd01030cd73dbdaff3602cfaa	k__Bacteria; p__Bacteroidetes; c__Flavobacteriia; o__Flavobacteriales; f__Flavobacteriaceae; g__Flavobacterium; s__	0.995040865	OTU426
427	131a44a460db9b38fcec2b46496956de	k__Bacteria; p__Proteobacteria; c__Deltaproteobacteria; o__Spirobacillales; f__; g__; s__	0.999998259	OTU427
428	13272531e0ea3deae2db800e9c3aff33	k__Bacteria; p__Proteobacteria; c__Alphaproteobacteria; o__Rhizobiales; f__Rhizobiaceae	0.995731866	OTU428
429	1341b354ff41fa66bcac7cc09056a6ac	k__Bacteria; p__Firmicutes; c__Bacilli; o__Bacillales	0.996403849	OTU429
430	1345e169186730844901daad45ebb39e	k__Bacteria; p__Firmicutes; c__Bacilli; o__Bacillales; f__Bacillaceae; g__Bacillus; s__koreensis	0.830847759	OTU430
431	1354556ea4a2ea177d04165e6114eb8c	k__Bacteria; p__Bacteroidetes; c__[Saprospirae]; o__[Saprospirales]; f__Chitinophagaceae; g__Terrimonas; s__	0.776028766	OTU431
432	135d793afcc32ab470197e4c385abfde	k__Bacteria; p__Proteobacteria; c__Gammaproteobacteria; o__Pseudomonadales; f__Pseudomonadaceae; g__; s__	0.727765715	OTU432
433	137ae8ef7166cb8fcc49803fad0e7305	k__Bacteria; p__Proteobacteria; c__Betaproteobacteria; o__Burkholderiales; f__Oxalobacteraceae; g__Duganella; s__nigrescens	0.816867599	OTU433
434	138aef69ec5ba371dd6d7b50d77b445b	k__Bacteria; p__Firmicutes; c__Bacilli; o__Bacillales	0.999833623	OTU434
435	138bc0922a2ce184b9cca00dae04b7d6	k__Bacteria; p__Bacteroidetes; c__Flavobacteriia; o__Flavobacteriales; f__[Weeksellaceae]; g__; s__	0.999605542	OTU435
436	138cb599282f8fcb6d6c405f87ec4684	k__Bacteria; p__Verrucomicrobia; c__Verrucomicrobiae; o__Verrucomicrobiales; f__Verrucomicrobiaceae; g__Prosthecobacter; s__debontii	0.999735177	OTU436
437	1390be990b3eede8ecc6bc9d45d2f008	k__Bacteria; p__Actinobacteria; c__Actinobacteria; o__Actinomycetales; f__Nocardioidaceae; g__; s__	0.990582732	OTU437
438	1396dccc918935c4c00a4f44349796e6	k__Bacteria; p__WS3; c__PRR-12; o__Sediment-1; f__; g__; s__	0.999999061	OTU438
439	13a4374a5b47ec6e3c28d6319a3e7916	k__Bacteria; p__Firmicutes; c__Bacilli; o__Bacillales; f__Bacillaceae; g__Bacillus	0.816676089	OTU439
440	13c94683bc0368daf22efe280916acd4	k__Archaea; p__Crenarchaeota; c__Thaumarchaeota; o__Nitrososphaerales; f__Nitrososphaeraceae; g__Candidatus Nitrososphaera; s__SCA1170	0.999997794	OTU440
441	13cc5d84050b6ee15023b427056a2ff1	k__Bacteria; p__OD1; c__; o__; f__; g__; s__	0.999999967	OTU441
442	13d280572e4a2a15ce8809bce16f1f56	k__Bacteria; p__Firmicutes; c__Bacilli; o__Bacillales; f__Planococcaceae	0.900434706	OTU442
443	13e34ba4f0b356588f1aa6fc5feda6f9	k__Bacteria; p__Proteobacteria; c__Betaproteobacteria; o__Burkholderiales; f__Comamonadaceae; g__Acidovorax	0.777470142	OTU443
444	14011083cc6e5ec7d7595e71caf51f3e	k__Bacteria; p__Proteobacteria; c__Deltaproteobacteria; o__Syntrophobacterales; f__Syntrophobacteraceae; g__; s__	0.99174144	OTU444
445	140318c59bcb263c7ae99cd0a7484ab9	k__Bacteria; p__Verrucomicrobia; c__[Pedosphaerae]; o__[Pedosphaerales]; f__Ellin515; g__; s__	0.995295371	OTU445
446	140556ee62467ff9d2ce2a856745f9a0	k__Bacteria; p__Proteobacteria; c__Alphaproteobacteria; o__Rhizobiales; f__Rhizobiaceae; g__Rhizobium; s__daejeonense	0.926346059	OTU446
447	140a55045c6eb70d97bcfb8e28a713f8	k__Bacteria; p__Bacteroidetes; c__Cytophagia; o__Cytophagales; f__[Amoebophilaceae]; g__Candidatus Amoebophilus; s__	0.999968678	OTU447
448	140c25a4886c85352c1a0849e2b5bcfe	k__Archaea; p__Crenarchaeota; c__Thaumarchaeota; o__Nitrososphaerales; f__Nitrososphaeraceae; g__Candidatus Nitrososphaera; s__SCA1170	0.998808184	OTU448
449	1410ef2cbc94de4f366a6a6f5b847189	k__Bacteria; p__Verrucomicrobia; c__[Pedosphaerae]; o__[Pedosphaerales]; f__[Pedosphaeraceae]; g__; s__	0.924249793	OTU449
450	14233cb58d6a9b4b4e9cf037e648c844	k__Bacteria; p__Proteobacteria; c__Alphaproteobacteria; o__Rhizobiales; f__; g__; s__	0.972074835	OTU450
451	1427b9e0d6beb810145be63ccf1edd6f	k__Bacteria; p__Proteobacteria; c__Gammaproteobacteria; o__Legionellales; f__Coxiellaceae; g__; s__	0.784586878	OTU451
452	142c35d9d16cf51f4c5d055d4c79b5c3	k__Bacteria; p__Firmicutes; c__Bacilli; o__Bacillales	0.7172506	OTU452
453	1447a5259cbe2e707ef93f44d36f5b02	k__Bacteria; p__Proteobacteria; c__Alphaproteobacteria	0.988675278	OTU453
454	14486a59bb15da7bef2006e56405987a	k__Bacteria; p__Bacteroidetes; c__[Saprospirae]; o__[Saprospirales]; f__Chitinophagaceae	0.995495648	OTU454
455	14550e511942eaec523860fa19b97db8	k__Bacteria; p__Planctomycetes; c__Planctomycetia; o__Gemmatales; f__Gemmataceae; g__Gemmata; s__	0.999997908	OTU455
456	14581651c35f24beb6a176146373f8ac	k__Bacteria; p__Firmicutes; c__Bacilli; o__Bacillales; f__Thermoactinomycetaceae; g__; s__	0.9694885	OTU456
457	146011b4b3b1ac5bd7d8224c5d93209d	k__Bacteria; p__Proteobacteria; c__Alphaproteobacteria; o__Sphingomonadales; f__Sphingomonadaceae; g__Kaistobacter; s__	0.992512247	OTU457
458	1472707b2bba40dc98f0bce3a95c405e	k__Bacteria; p__Gemmatimonadetes; c__Gemmatimonadetes; o__Ellin5290; f__; g__; s__	0.999725381	OTU458
459	147fd3f6f56a88c2413b755001dcf11e	k__Bacteria; p__Proteobacteria; c__Gammaproteobacteria; o__Xanthomonadales; f__Xanthomonadaceae; g__; s__	0.998369637	OTU459
460	148a28e89df6d30e2d311ef89bd6a2d2	k__Bacteria; p__Actinobacteria; c__Thermoleophilia; o__Solirubrobacterales; f__; g__; s__	0.999998727	OTU460
461	149ca7a922ec8dad3451a26845ab86e6	k__Bacteria; p__Proteobacteria; c__Alphaproteobacteria; o__Rhizobiales; f__Rhodobiaceae; g__Afifella; s__	0.999985849	OTU461
462	149ebaa4c8c845aaf6170e616e87282f	k__Bacteria; p__Proteobacteria; c__Deltaproteobacteria; o__Myxococcales; f__; g__; s__	0.974524352	OTU462
463	14ab775b4dc2fc178dacfbab703a40cd	k__Bacteria; p__Proteobacteria; c__Betaproteobacteria; o__Rhodocyclales; f__Rhodocyclaceae; g__Zoogloea; s__	0.999835412	OTU463
464	14af3c53863cbada55a8cbd1735954c7	k__Bacteria; p__Proteobacteria; c__Alphaproteobacteria; o__; f__; g__; s__	0.953892474	OTU464
465	14d94c9f67afd8cefd4f00960798d912	k__Bacteria; p__Proteobacteria; c__Gammaproteobacteria	0.850868156	OTU465
466	14dc5fb770071ef3c1bdca2a8536d7cd	k__Bacteria; p__Actinobacteria; c__Actinobacteria; o__Actinomycetales; f__Nocardiaceae; g__Rhodococcus; s__	0.999730216	OTU466
467	14ddb7028ad27afafad60c56ed79f6fc	k__Bacteria; p__Verrucomicrobia; c__[Spartobacteria]; o__[Chthoniobacterales]; f__[Chthoniobacteraceae]; g__; s__	0.998294385	OTU467
468	14e0e234d96d639cb0ddc38d294da227	k__Bacteria; p__Bacteroidetes; c__Flavobacteriia; o__Flavobacteriales; f__Flavobacteriaceae; g__Flavobacterium; s__	0.998443417	OTU468
469	14ff660452637cf706f1a97b7c9d2c57	k__Bacteria; p__Proteobacteria; c__Alphaproteobacteria; o__Rhodospirillales; f__Rhodospirillaceae; g__Azospirillum; s__	0.999999911	OTU469
470	15012f0f153cdeb80f9e215f9bab0d9c	k__Bacteria; p__Proteobacteria; c__Gammaproteobacteria; o__Pseudomonadales; f__Pseudomonadaceae; g__Pseudomonas	0.974817968	OTU470
471	151449174b668fd69af2b8549e393c35	k__Bacteria; p__Proteobacteria; c__Alphaproteobacteria; o__Rhodospirillales; f__Rhodospirillaceae; g__Reyranella; s__massiliensis	0.908906355	OTU471
472	151927e624c73e3e788e4e448ba5d44f	k__Bacteria; p__Proteobacteria; c__Betaproteobacteria; o__Rhodocyclales; f__Rhodocyclaceae; g__Zoogloea; s__	0.959935341	OTU472
473	1551c74b90d430d76e3f476406230c7c	k__Bacteria; p__Proteobacteria; c__Deltaproteobacteria; o__Myxococcales; f__Polyangiaceae	0.811758937	OTU473
474	1557c3baa67b5a10f8a2e1c22555aa01	k__Bacteria; p__Proteobacteria; c__Betaproteobacteria; o__Burkholderiales; f__Oxalobacteraceae	0.999225723	OTU474
475	1559911deffd5ab6b1f3ad91d4b60bda	k__Bacteria; p__Armatimonadetes; c__[Fimbriimonadia]; o__[Fimbriimonadales]; f__[Fimbriimonadaceae]; g__Fimbriimonas; s__	0.99999529	OTU475
476	1568c5dec6f9e1ffcaddd588fe7e120d	k__Bacteria; p__Verrucomicrobia; c__[Spartobacteria]; o__[Chthoniobacterales]; f__[Chthoniobacteraceae]; g__Candidatus Xiphinematobacter; s__	0.99999995	OTU476
477	156f581ada1546729f9d2216c2e4a6f3	k__Bacteria; p__Proteobacteria; c__Betaproteobacteria; o__MND1; f__; g__; s__	0.999999763	OTU477
478	15836728a2b66d3f70c83c9aed088bdd	k__Bacteria; p__Actinobacteria; c__Actinobacteria; o__Micrococcales; f__; g__; s__	0.999999997	OTU478
479	1584da8949af72d675ef52fcea613715	k__Bacteria; p__Proteobacteria; c__Deltaproteobacteria; o__Myxococcales; f__Polyangiaceae; g__Aetherobacter; s__fasciculatus	0.973410416	OTU479
480	158e07d2097895420e47f0a9b55f6034	k__Bacteria; p__Proteobacteria; c__Betaproteobacteria; o__Burkholderiales; f__Comamonadaceae	0.999142122	OTU480
481	159bc0cd82a1fd389ef2eb19e73f26c5	k__Bacteria; p__Proteobacteria; c__Alphaproteobacteria; o__Rhizobiales; f__Hyphomicrobiaceae; g__Hyphomicrobium	0.854218805	OTU481
482	15a140702f89e3bffaea4d8a8d96fe41	k__Bacteria; p__Proteobacteria; c__Alphaproteobacteria; o__Rhizobiales; f__Rhizobiaceae; g__; s__	0.854699547	OTU482
483	15bb913176805397d266b3e81aee9306	k__Bacteria; p__Proteobacteria; c__Gammaproteobacteria; o__Pseudomonadales; f__Pseudomonadaceae; g__Pseudomonas	0.799534128	OTU483
484	15bccfcbd56c6340abd2fe28800f8a5e	k__Bacteria; p__Proteobacteria; c__Betaproteobacteria; o__Burkholderiales; f__Comamonadaceae	0.999404968	OTU484
485	15c1465490d4769da2e153ac15ad7dbb	k__Bacteria; p__Planctomycetes; c__Planctomycetia; o__Gemmatales; f__Isosphaeraceae; g__Singulisphaera; s__	0.999786014	OTU485
486	15c9aff15a4df76e4e70b88b55e14087	k__Bacteria; p__Bacteroidetes; c__Bacteroidia; o__Bacteroidales; f__; g__; s__	0.992420683	OTU486
487	15da133272198faf35ac07418556d77a	k__Bacteria; p__Proteobacteria; c__Deltaproteobacteria; o__Syntrophobacterales; f__Syntrophobacteraceae; g__; s__	0.999244254	OTU487
488	15e0b03db8a333c27836e34929fc2f4e	k__Bacteria; p__Bacteroidetes; c__[Saprospirae]; o__[Saprospirales]; f__Chitinophagaceae; g__Trachelomonas; s__volvocinopsis	0.921332821	OTU488
489	15ed2c4585c41676a1628249f0c9ac7e	k__Bacteria; p__Proteobacteria; c__Deltaproteobacteria; o__Myxococcales; f__Haliangiaceae; g__; s__	0.999997944	OTU489
490	15f467ff6246c4ac99a4050a2e452020	k__Bacteria; p__Proteobacteria; c__Gammaproteobacteria; o__Pseudomonadales; f__Pseudomonadaceae	0.999877724	OTU490
491	1610c57e03b7faf758aa7c9ddf7a0158	k__Bacteria; p__Actinobacteria; c__Thermoleophilia; o__Solirubrobacterales; f__; g__; s__	0.999995495	OTU491
492	161971fc2808e35b5356e17ddc5c2d0a	k__Bacteria; p__Firmicutes; c__Bacilli; o__Bacillales; f__Bacillaceae; g__Bacillus	0.710139293	OTU492
493	161fd905cfa99ffbd86691c71a0aab7b	k__Bacteria; p__Proteobacteria; c__Betaproteobacteria; o__Burkholderiales; f__Comamonadaceae; g__Hydrogenophaga; s__palleronii	0.728571615	OTU493
494	1621a92fd6b11f6835f33656b3554f20	k__Bacteria; p__Gemmatimonadetes; c__Gemmatimonadetes; o__KD8-87; f__; g__; s__	0.999995617	OTU494
495	1624bd6c088b169d18d12c82b09b3372	k__Bacteria; p__Proteobacteria; c__Gammaproteobacteria; o__Enterobacteriales; f__Enterobacteriaceae	0.999851238	OTU495
496	163d82871bfd26e119b313a208caf1b8	k__Bacteria; p__Firmicutes; c__Bacilli; o__Bacillales	0.941179111	OTU496
497	16400fa7a8fd99ef7429787a2989a0c0	k__Bacteria; p__Bacteroidetes; c__Cytophagia; o__Cytophagales; f__Cytophagaceae; g__Sporocytophaga; s__	0.995457257	OTU497
498	16470e98d2019e2dbea34a28f0a91770	k__Bacteria; p__Proteobacteria; c__Alphaproteobacteria; o__Rhizobiales; f__Rhizobiaceae; g__Kaistia; s__	0.992779132	OTU498
499	16535b10108f4b84d3b7c23cfc6414f8	k__Bacteria; p__Proteobacteria; c__Alphaproteobacteria; o__Rickettsiales; f__mitochondria; g__Acanthamoeba	0.999917831	OTU499
500	16553acdb43f07d40ddfdbc194ca4366	k__Bacteria; p__Planctomycetes; c__Planctomycetia; o__Gemmatales; f__Gemmataceae; g__; s__	0.999420191	OTU500
501	16566aeb368fc926ac482c868be824cf	k__Bacteria; p__Firmicutes; c__Bacilli; o__Bacillales; f__Planococcaceae	0.852706555	OTU501
502	165a8db7fae9cea5202e440c304ff8f6	k__Bacteria; p__Proteobacteria; c__Alphaproteobacteria	0.9967095	OTU502
503	1664062d64dac571b7ef2152bfe89652	k__Bacteria; p__Proteobacteria; c__Betaproteobacteria; o__Rhodocyclales; f__Rhodocyclaceae	0.732457907	OTU503
504	1666f90e0aa1fe6214671a114588db42	k__Bacteria; p__Proteobacteria; c__Alphaproteobacteria; o__Rhodospirillales; f__Acetobacteraceae; g__; s__	0.997767874	OTU504
505	1667297fc807119f7fa8a401f2d2630f	k__Bacteria; p__Actinobacteria; c__Acidimicrobiia; o__Acidimicrobiales; f__; g__; s__	0.999955202	OTU505
506	167942f34d78cc1bbfdc1f2712658aec	k__Bacteria; p__Proteobacteria; c__Deltaproteobacteria; o__Myxococcales; f__; g__; s__	0.999726639	OTU506
507	167f5ac68ce255bbf26f42739a227a88	k__Bacteria; p__Proteobacteria; c__Deltaproteobacteria; o__Bdellovibrionales; f__Bdellovibrionaceae; g__Bdellovibrio; s__	0.998616587	OTU507
508	16838d95cdeb50a536984cd169fd6b3b	k__Bacteria; p__Proteobacteria; c__Betaproteobacteria; o__Burkholderiales; f__Comamonadaceae; g__Pelomonas; s__saccharophila	0.707948337	OTU508
509	16a7d8ffc6f02f49aeadebb5f9a85829	k__Bacteria; p__Proteobacteria; c__Alphaproteobacteria; o__Sphingomonadales; f__Sphingomonadaceae; g__Sphingobium; s__	0.999505987	OTU509
510	16b3daadd0f921f5adc003f586225843	k__Bacteria; p__Proteobacteria; c__Gammaproteobacteria; o__Legionellales; f__Coxiellaceae; g__; s__	0.963402108	OTU510
511	16c33318761acd342b883b29aa4ca985	k__Bacteria; p__Verrucomicrobia; c__[Spartobacteria]; o__[Chthoniobacterales]; f__[Chthoniobacteraceae]; g__; s__	0.990197264	OTU511
512	16d24501474c4cb9c59cadf3a26c658f	k__Bacteria; p__Acidobacteria; c__Solibacteres; o__Solibacterales	0.999999997	OTU512
513	16dbdf82bc5ae0b1201573e7f5d88b08	k__Bacteria; p__Proteobacteria; c__Betaproteobacteria; o__Burkholderiales; f__Comamonadaceae	0.942985567	OTU513
514	16e125b6705833d0fa186916b8ada8d9	k__Bacteria; p__Firmicutes; c__Bacilli; o__Bacillales; f__Planococcaceae	0.827233408	OTU514
515	16e684bd58b3af2a3306223aa1caec23	k__Bacteria; p__Planctomycetes; c__Pla3; o__; f__; g__; s__	0.890034253	OTU515
516	16ea6da45e602e30228f99617a69634f	k__Bacteria; p__Proteobacteria; c__Alphaproteobacteria; o__; f__; g__; s__	0.917908349	OTU516
517	1709eee19967e40cdfc7154f64dce114	k__Bacteria; p__Verrucomicrobia; c__[Spartobacteria]; o__[Chthoniobacterales]; f__[Chthoniobacteraceae]; g__; s__	0.999999496	OTU517
518	171ffb0510e09fa6ddf1a2b33bb4ca58	k__Bacteria; p__Armatimonadetes; c__Armatimonadia; o__Armatimonadales; f__Armatimonadaceae; g__; s__	0.996390276	OTU518
519	173518a43842ad45c0bc1ecf3454ebc1	k__Bacteria; p__Proteobacteria; c__Deltaproteobacteria; o__Myxococcales; f__Myxococcaceae; g__; s__	0.972047381	OTU519
520	174090bada08e0ffd1f1e789e69542b1	k__Bacteria; p__Bacteroidetes; c__[Saprospirae]; o__[Saprospirales]; f__Chitinophagaceae; g__Sediminibacterium; s__	0.919216045	OTU520
521	174f57410f2837a77db55995b96b8d26	k__Bacteria; p__Proteobacteria; c__Betaproteobacteria; o__Burkholderiales; f__Alcaligenaceae; g__Bordetella; s__holmesii	0.760028367	OTU521
522	1753b99365a4df1bc6918d62d77ba991	k__Bacteria; p__Proteobacteria; c__Alphaproteobacteria; o__Caulobacterales; f__Caulobacteraceae; g__Phenylobacterium; s__	0.997845977	OTU522
523	1754a6aa74816df9d8160e0cce3f0bfa	k__Bacteria; p__Bacteroidetes; c__Sphingobacteriia; o__Sphingobacteriales; f__; g__; s__	0.994543906	OTU523
524	176aa83c93cc60926c5b90d300b76b40	k__Bacteria	1.0	OTU524
525	17748a11208b09c3ce7f0ba0d43ac3d1	k__Bacteria; p__Firmicutes; c__Bacilli; o__Bacillales; f__Paenibacillaceae; g__Paenibacillus; s__chondroitinus	0.999952998	OTU525
526	177818141b7b9b6fed41aca5a43479ae	k__Bacteria; p__Firmicutes; c__Bacilli; o__Bacillales; f__Planococcaceae; g__Sporosarcina	0.78839519	OTU526
527	17810afdf9208adec330ab90b6895173	k__Bacteria; p__; c__; o__; f__; g__; s__	0.93897635	OTU527
528	178a17c1ddca16b45931aa62fe9d43b5	k__Bacteria; p__Bacteroidetes; c__[Saprospirae]; o__[Saprospirales]; f__Chitinophagaceae; g__; s__	0.973459563	OTU528
529	179dfdeb156478fe3c7695b3f6d6890f	k__Bacteria	0.997036837	OTU529
530	17a1d3358531d7af882a245410ba3ca6	k__Bacteria; p__Firmicutes; c__Bacilli; o__Bacillales; f__Bacillaceae	0.701490009	OTU530
531	17a82d0c2567eb20bb0c84c6d0eb5c15	k__Bacteria; p__BRC1; c__PRR-11; o__; f__; g__; s__	0.999144168	OTU531
532	17ab38aaf63ccb1f27c1483949228aae	k__Bacteria; p__Firmicutes; c__Bacilli; o__Bacillales; f__Bacillaceae	0.813650343	OTU532
533	17ac02713bf4cfda688c6991d43f487c	k__Bacteria; p__Firmicutes; c__Bacilli; o__Bacillales; f__Paenibacillaceae; g__Paenibacillus; s__	0.995841842	OTU533
534	17b1d3900bf82b8820fe040cf00322bb	k__Bacteria; p__Chlorobi	0.998177354	OTU534
535	17c676b8f5cf35c6dfa94f4e7c3db58a	k__Bacteria; p__Bacteroidetes; c__[Saprospirae]; o__[Saprospirales]; f__Chitinophagaceae; g__; s__	0.99989287	OTU535
536	17cf4e79ad576f85535849c70836cc8d	k__Bacteria; p__Proteobacteria; c__Alphaproteobacteria; o__Rhizobiales; f__Rhizobiaceae	0.998620747	OTU536
537	17cf7daa62b61ac4a92e8fec0432570d	k__Bacteria; p__Bacteroidetes; c__Cytophagia; o__Cytophagales; f__Cytophagaceae; g__Dyadobacter; s__	0.999951744	OTU537
538	17e47c81e1b03ce44127e0264d70e25c	k__Bacteria; p__Actinobacteria; c__Thermoleophilia; o__Gaiellales; f__AK1AB1_02E; g__; s__	1.0	OTU538
539	1805b99932c297a804cbe64340d79af5	k__Bacteria; p__Proteobacteria; c__Gammaproteobacteria; o__Pseudomonadales; f__Pseudomonadaceae; g__Pseudomonas	0.931787787	OTU539
540	18089f6000c46093de382b03481fe0c2	k__Bacteria; p__Proteobacteria; c__Betaproteobacteria; o__Burkholderiales; f__Comamonadaceae; g__Pelomonas	0.849039532	OTU540
541	18189466da766ffb04ff509a7353cd58	k__Bacteria; p__Proteobacteria; c__Deltaproteobacteria; o__; f__; g__; s__	0.998795858	OTU541
542	1819205b09f047f9390d76b372650cc0	k__Bacteria; p__Proteobacteria; c__Alphaproteobacteria; o__Rhodospirillales; f__Rhodospirillaceae; g__; s__	0.991412963	OTU542
543	1826f0aad1b8fc161a808e0b1508fe1f	k__Bacteria; p__Armatimonadetes; c__Chthonomonadetes; o__SJA-22; f__; g__; s__	1.0	OTU543
544	182f5f1dae9beb5036746ded123916b2	k__Bacteria; p__Proteobacteria; c__Betaproteobacteria; o__Burkholderiales; f__Alcaligenaceae	0.999999014	OTU544
545	1854858ed26a21c76eb2295aca51ca9f	k__Bacteria; p__Planctomycetes; c__Planctomycetia; o__Gemmatales; f__Isosphaeraceae; g__; s__	0.999568841	OTU545
546	1867d6abe99842bf580a3bf0b9a9e348	k__Bacteria; p__Proteobacteria; c__Alphaproteobacteria; o__Rhizobiales; f__; g__; s__	0.999807736	OTU546
547	187c88f3d5cf8a44acc73c7eb07be96d	k__Bacteria; p__Proteobacteria; c__Betaproteobacteria; o__Burkholderiales; f__Comamonadaceae	0.999703449	OTU547
548	18a69ed39824914d1c4d4cc7deddf26c	k__Bacteria; p__Actinobacteria; c__Thermoleophilia; o__Gaiellales; f__AK1AB1_02E; g__; s__	0.999862888	OTU548
549	18b23f50ed74ab288de6e8d99e497b06	k__Bacteria; p__Firmicutes; c__Clostridia; o__Clostridiales; f__Veillonellaceae; g__Dialister; s__	0.999913744	OTU549
550	18b45749b63139a46f15df542a8f6f88	k__Bacteria; p__Proteobacteria; c__Deltaproteobacteria; o__Myxococcales	0.995970464	OTU550
551	18bf103fc503b07d7e43e73f5ef2151f	k__Bacteria; p__Actinobacteria; c__Acidimicrobiia; o__Acidimicrobiales; f__EB1017; g__; s__	0.99999983	OTU551
552	18bf1d6cfa03a04c7cd53d04d05846b4	k__Bacteria; p__Proteobacteria	0.749479735	OTU552
553	18c6231335b7da19826e2880c92d9b6b	k__Bacteria; p__Firmicutes; c__Bacilli; o__Bacillales; f__Bacillaceae	0.817836615	OTU553
554	18c77db9b5f32c43174477a24bdf546d	k__Bacteria; p__Proteobacteria; c__Alphaproteobacteria; o__Rhizobiales; f__Hyphomicrobiaceae; g__Devosia; s__	0.940941622	OTU554
555	18d06c0e49d1e4b0692a04eabc205a5b	k__Bacteria; p__Verrucomicrobia; c__[Spartobacteria]; o__[Chthoniobacterales]; f__[Chthoniobacteraceae]; g__; s__	0.999509126	OTU555
556	18f8240d88b50ad1314c4e1b50daef88	k__Bacteria; p__Proteobacteria; c__Alphaproteobacteria; o__Rhodobacterales; f__Rhodobacteraceae	0.736246636	OTU556
557	1917f503385aed90b984e16d99c5a80b	k__Bacteria; p__Actinobacteria; c__Acidimicrobiia; o__Acidimicrobiales; f__; g__; s__	0.9993845	OTU557
558	1927d950801d8d804f0677c4ff0a0353	k__Bacteria; p__Proteobacteria; c__Alphaproteobacteria; o__Rhizobiales; f__Methylocystaceae; g__Pleomorphomonas; s__	0.897623801	OTU558
559	19386012f47b4a8d83f8fa168376a505	k__Bacteria; p__Proteobacteria; c__Alphaproteobacteria; o__Rhizobiales; f__Hyphomicrobiaceae; g__Rhodoplanes; s__	0.999227296	OTU559
560	194a68d133523616ed0a6a1d6a387c84	k__Bacteria; p__Bacteroidetes; c__[Saprospirae]; o__[Saprospirales]; f__Chitinophagaceae; g__; s__	0.829804864	OTU560
561	195791fc573dd2068f0d99484fda9e9c	k__Bacteria; p__Chloroflexi; c__Anaerolineae; o__SBR1031; f__A4b; g__; s__	0.999999866	OTU561
562	196baba52cfb68c44affc74d8b520e09	k__Bacteria; p__Proteobacteria; c__Betaproteobacteria; o__Burkholderiales; f__Comamonadaceae; g__Hydrogenophaga; s__	0.838151696	OTU562
563	196e06df45ceefc4ac0bb9598cfc14ec	k__Bacteria; p__Proteobacteria; c__Gammaproteobacteria; o__Pseudomonadales; f__Pseudomonadaceae; g__Pseudomonas	0.949446464	OTU563
564	197654230e891d7fb601d071d4a8add0	k__Bacteria; p__Proteobacteria	0.999132263	OTU564
565	198322bd735d7c0ce71ebcb14a23da57	k__Bacteria; p__Verrucomicrobia; c__[Spartobacteria]; o__[Chthoniobacterales]; f__[Chthoniobacteraceae]; g__; s__	0.999745571	OTU565
566	19b1ce6ca8c01617b22fc416913c1ea7	k__Bacteria; p__WS4; c__; o__; f__; g__; s__	0.999999997	OTU566
567	19b320c986cbe899b45133d3f5aeda86	k__Bacteria	0.999999999	OTU567
568	19b3cc879212f70f830dcc679a7a061c	k__Bacteria; p__Verrucomicrobia; c__[Spartobacteria]; o__[Chthoniobacterales]; f__[Chthoniobacteraceae]; g__; s__	0.999338659	OTU568
569	19bb74d20349dbcfd914261cbc946329	k__Bacteria; p__Bacteroidetes; c__[Saprospirae]; o__[Saprospirales]; f__Chitinophagaceae; g__Terrimonas; s__	0.926262828	OTU569
570	19d001aca80d09c5608f1642b4929beb	k__Bacteria; p__Proteobacteria; c__Gammaproteobacteria; o__Pseudomonadales; f__Pseudomonadaceae; g__Pseudomonas	0.851448953	OTU570
571	19de2583855ec6bd1ea1582b6b5f5f0d	k__Bacteria; p__Proteobacteria; c__Betaproteobacteria; o__Burkholderiales; f__Comamonadaceae	0.736806482	OTU571
572	19e5bf29fb2777ff6a3b045b7b942546	k__Bacteria; p__Proteobacteria; c__Betaproteobacteria; o__Burkholderiales; f__Comamonadaceae	0.999981176	OTU572
573	19e810ff60f2a5f421d0e9f6760aa3a4	k__Bacteria; p__Proteobacteria; c__Alphaproteobacteria; o__Rhizobiales; f__; g__; s__	0.87604516	OTU573
574	19ee7023b7a4cce1c00b3bcb0decb4fa	k__Bacteria; p__Verrucomicrobia; c__Opitutae; o__Opitutales; f__Opitutaceae; g__; s__	0.903610303	OTU574
575	1a226ce3860520d178a1fef1d5ef6ed4	k__Bacteria; p__Proteobacteria; c__Betaproteobacteria; o__Burkholderiales; f__Comamonadaceae; g__Hydrogenophaga; s__	0.987587653	OTU575
576	1a314514be3c0bf8f80e9cbe7e4974fc	k__Bacteria; p__Cyanobacteria; c__4C0d-2; o__MLE1-12; f__; g__; s__	1.0	OTU576
577	1a356b1f48a56ce90516867e507fdd5c	k__Bacteria; p__Proteobacteria; c__Alphaproteobacteria; o__Rhizobiales	0.999975908	OTU577
578	1a4280319e2916fdf58d5c4e1dae31d4	k__Bacteria; p__Proteobacteria; c__Deltaproteobacteria; o__Bdellovibrionales; f__Bacteriovoracaceae; g__Peredibacter; s__starrii	0.999990901	OTU578
579	1a532869c492f48f3d81d8add3544cd0	k__Bacteria; p__Planctomycetes; c__Planctomycetia; o__Gemmatales; f__Gemmataceae; g__; s__	0.999999875	OTU579
580	1a536e1bb9165fd89f968615726febbd	k__Bacteria; p__Proteobacteria; c__Alphaproteobacteria; o__Sphingomonadales; f__Sphingomonadaceae	0.977114703	OTU580
581	1a56acef829f0439d344e248d9a1fea9	k__Bacteria; p__Planctomycetes; c__Planctomycetia; o__Gemmatales; f__Gemmataceae; g__Gemmata; s__	0.99997193	OTU581
582	1a57a84c8fc79f7c0f7252f7fa8a8fb6	k__Bacteria; p__Proteobacteria; c__Alphaproteobacteria; o__Rhodospirillales; f__Rhodospirillaceae; g__; s__	0.982405669	OTU582
583	1a74155e8dbdfc4e19d189b94fab4bdc	k__Bacteria; p__Armatimonadetes; c__[Fimbriimonadia]; o__; f__; g__; s__	0.999997872	OTU583
584	1a76b31651a5561f9002b1096c1a426b	k__Bacteria; p__Verrucomicrobia; c__Verrucomicrobiae; o__Verrucomicrobiales; f__Verrucomicrobiaceae; g__; s__	0.999999883	OTU584
585	1a82ffed966c83b633a11f79dd9e857f	k__Bacteria; p__Actinobacteria; c__Actinobacteria; o__Actinomycetales; f__Mycobacteriaceae; g__Mycobacterium; s__	0.992387068	OTU585
586	1a860b40ea4ce14bc5c46213e61aff19	k__Bacteria; p__Proteobacteria; c__Alphaproteobacteria; o__Rhizobiales	0.735837638	OTU586
587	1a899798841ec98413a1be45dd3ac846	k__Bacteria; p__Firmicutes; c__Bacilli; o__Bacillales; f__Paenibacillaceae; g__Cohnella; s__	0.995059077	OTU587
588	1aa45332969575442e0a457ef371669d	k__Bacteria; p__Verrucomicrobia; c__Verrucomicrobiae; o__Verrucomicrobiales; f__Verrucomicrobiaceae; g__Luteolibacter; s__	0.999999777	OTU588
589	1abeeb0ece5cca8b17be0b076d0c2009	k__Bacteria; p__Proteobacteria; c__Alphaproteobacteria; o__Caulobacterales; f__Caulobacteraceae; g__Caulobacter	0.999960987	OTU589
590	1ac54338f5337211c0e7650b5013c4d4	k__Bacteria; p__BRC1; c__PRR-11; o__; f__; g__; s__	0.995378989	OTU590
591	1aca71d0219f369139c655f56d1271ba	k__Bacteria; p__Verrucomicrobia; c__[Spartobacteria]; o__[Chthoniobacterales]; f__[Chthoniobacteraceae]; g__Candidatus Xiphinematobacter; s__	0.99998244	OTU591
592	1ad226c376f0987aca19c019c7096434	k__Bacteria; p__Proteobacteria; c__Deltaproteobacteria; o__Bdellovibrionales; f__Bacteriovoracaceae; g__; s__	0.999962703	OTU592
593	1adeb1882b24eb4652c55aac457be7e1	k__Bacteria	0.997861592	OTU593
594	1adffc810f941be13899e4a230e25524	k__Bacteria; p__Bacteroidetes; c__[Saprospirae]; o__[Saprospirales]; f__Chitinophagaceae; g__Terrimonas; s__	0.738056007	OTU594
595	1ae07204f0e266f808bb741f7f891f90	k__Bacteria; p__Proteobacteria; c__Deltaproteobacteria; o__Myxococcales; f__; g__; s__	0.942866892	OTU595
596	1ae63daa7d3277c2b5a9d2510446279b	k__Bacteria; p__Bacteroidetes; c__[Saprospirae]; o__[Saprospirales]; f__Chitinophagaceae; g__; s__	0.963410843	OTU596
597	1ae7edb11ad95369472656ea605ba32a	k__Bacteria; p__Verrucomicrobia; c__Opitutae; o__Opitutales; f__Opitutaceae; g__; s__	0.985615048	OTU597
598	1af35118592835dab14cd9460cfe3a20	k__Bacteria; p__Firmicutes; c__Bacilli; o__Bacillales	0.999999822	OTU598
599	1b0136523397b1188ba3b20d8aba6e52	k__Bacteria	0.998709965	OTU599
600	1b09434ff7a9557713a773af23d248ab	k__Bacteria; p__Bacteroidetes; c__[Saprospirae]; o__[Saprospirales]; f__Chitinophagaceae; g__Terrimonas; s__	0.739390126	OTU600
601	1b0f4e8e224bf0d84df33db3ec9f0159	k__Bacteria; p__Chlamydiae; c__Chlamydiia; o__Chlamydiales; f__Parachlamydiaceae; g__Candidatus Protochlamydia; s__	0.999934251	OTU601
602	1b137f5889e89ca40794b10b5d2dc591	k__Bacteria; p__Proteobacteria; c__Betaproteobacteria	0.978094595	OTU602
603	1b172513ccd39d74cd3400c18c9da818	k__Bacteria; p__Bacteroidetes; c__[Saprospirae]; o__[Saprospirales]; f__Chitinophagaceae	0.997744684	OTU603
604	1b329bfcc38843ef1ce677d47a72df06	k__Bacteria; p__Proteobacteria; c__Betaproteobacteria; o__Burkholderiales; f__Comamonadaceae	0.99951032	OTU604
605	1b399a7fffbc432b527f4aee6871b57e	k__Bacteria; p__Bacteroidetes; c__[Saprospirae]; o__[Saprospirales]; f__Chitinophagaceae; g__Sediminibacterium; s__	0.999649044	OTU605
606	1b49b72f1fb91c075496b0350d491da2	k__Bacteria; p__Bacteroidetes; c__[Saprospirae]; o__[Saprospirales]; f__Chitinophagaceae	1.0	OTU606
607	1b4eae29f29c2072b9a9deadfdc984f2	k__Bacteria; p__Proteobacteria; c__Gammaproteobacteria; o__Pseudomonadales; f__Pseudomonadaceae; g__Pseudomonas	0.840840246	OTU607
608	1b59f73d31db6db8dd330a0c697f0c3d	k__Bacteria; p__BRC1; c__PRR-11; o__; f__; g__; s__	0.999685441	OTU608
609	1b64352ce46499ce22d9ce48ffa550d3	k__Bacteria; p__Proteobacteria; c__Betaproteobacteria; o__Burkholderiales	0.711861106	OTU609
610	1b6d9bac7b792988ac491e643fa46169	k__Bacteria; p__Proteobacteria; c__Deltaproteobacteria; o__Syntrophobacterales; f__Syntrophobacteraceae; g__; s__	0.982626687	OTU610
611	1b6e41b220e4a55f1d983a57c15faf51	k__Bacteria; p__Firmicutes; c__Bacilli; o__Bacillales	0.998473881	OTU611
612	1b7b20018fab87f42ceb9223dfb53913	k__Bacteria; p__Proteobacteria; c__Alphaproteobacteria; o__Sphingomonadales; f__Sphingomonadaceae; g__Kaistobacter; s__	0.94930616	OTU612
613	1b7cf3c19d081bba4b2a36ef46074f95	k__Bacteria; p__Proteobacteria; c__Deltaproteobacteria; o__Myxococcales; f__; g__; s__	0.996638647	OTU613
614	1b81a08a9c2f9037d1c09f90877ac395	k__Bacteria; p__Proteobacteria; c__Betaproteobacteria; o__Rhodocyclales; f__Rhodocyclaceae; g__Zoogloea; s__	0.999838392	OTU614
615	1b8ca3209d160390016d479fdf752658	k__Bacteria; p__; c__; o__; f__; g__; s__	0.945239767	OTU615
616	1b8e676200ed73511bfbc6ff7e06e914	k__Bacteria; p__Cyanobacteria; c__Chloroplast; o__Chlorophyta; f__Chlamydomonadaceae; g__Chlamydomonas; s__reinhardtii	0.999999941	OTU616
617	1b9f03e9597d887eca6b3dfc9d3629b3	k__Bacteria; p__Cyanobacteria; c__ML635J-21; o__; f__; g__; s__	0.999998527	OTU617
618	1ba46670207f8c7b5202205064b51e54	k__Bacteria; p__Verrucomicrobia; c__Opitutae; o__Opitutales; f__Opitutaceae; g__Opitutus; s__	0.999999977	OTU618
619	1ba88e448032b8389f537bd7ca21ed7f	k__Bacteria; p__Gemmatimonadetes; c__Gemm-1; o__; f__; g__; s__	1.0	OTU619
620	1bb5e2397dfe5be13c6d88834064015c	k__Bacteria; p__Proteobacteria; c__Betaproteobacteria; o__Burkholderiales; f__Alcaligenaceae; g__Bordetella; s__ansorpii	0.927183375	OTU620
621	1bc8f2b685c3fd1699eee11ba295b884	k__Bacteria; p__Proteobacteria; c__Betaproteobacteria; o__Burkholderiales; f__Alcaligenaceae; g__; s__	0.989855653	OTU621
622	1bd54026b32b8e9880fbea88f8d7cf2e	k__Bacteria; p__; c__; o__; f__; g__; s__	0.954161983	OTU622
623	1beb4e2ca34f89706929a40e8f430fb8	k__Bacteria	1.0	OTU623
624	1bec213665bd8f0ca994b21051f9f9b8	k__Bacteria; p__Proteobacteria; c__Gammaproteobacteria	0.99984246	OTU624
625	1bfb5dd7955e3407655a3ef1487a5094	k__Bacteria; p__Proteobacteria; c__Deltaproteobacteria; o__Bdellovibrionales; f__Bdellovibrionaceae; g__Bdellovibrio; s__bacteriovorus	0.999999314	OTU625
626	1c038b0abeffb0f3679b6d168a7223ba	k__Bacteria; p__Verrucomicrobia; c__Verrucomicrobiae; o__Verrucomicrobiales; f__Verrucomicrobiaceae; g__; s__	0.999653033	OTU626
627	1c2901a7fbf469a8aa9ed002dc52e640	k__Bacteria; p__Actinobacteria; c__Actinobacteria; o__Actinomycetales; f__Thermomonosporaceae; g__Actinoallomurus; s__iriomotensis	0.933838448	OTU627
628	1c2935a8768d6411460dbb82c512e2f1	k__Bacteria; p__Bacteroidetes; c__Bacteroidia; o__Bacteroidales; f__; g__; s__	0.986062836	OTU628
629	1c2a05e023e2fc3635f570da6af76e8d	k__Bacteria; p__Proteobacteria; c__Gammaproteobacteria; o__Pseudomonadales; f__Pseudomonadaceae; g__Pseudomonas	0.877332226	OTU629
630	1c2b8892a0d7f828d72808cd01cfd199	k__Bacteria; p__Proteobacteria; c__Alphaproteobacteria; o__Rhizobiales; f__Hyphomicrobiaceae; g__Devosia; s__	0.999841906	OTU630
631	1c4dad189c56e33c30f7f48fea9cc954	k__Bacteria; p__Proteobacteria; c__Alphaproteobacteria; o__Rhizobiales; f__Methylobacteriaceae	0.794240058	OTU631
632	1c571a3b66cf0e7bda9dfb8e981cf566	k__Bacteria; p__Proteobacteria; c__Deltaproteobacteria; o__Myxococcales; f__Myxococcaceae; g__Anaeromyxobacter; s__	0.988843118	OTU632
633	1c602cc82fd4c1f50c165b16983ec5bc	k__Bacteria; p__Proteobacteria; c__Gammaproteobacteria; o__; f__; g__; s__	0.918477439	OTU633
634	1c81dba7872fc7a2efed3d7f26734483	k__Bacteria; p__Chlamydiae; c__Chlamydiia; o__Chlamydiales; f__; g__; s__	0.774849823	OTU634
635	1c852359cb920d13f8721c31614006ee	k__Bacteria; p__Bacteroidetes; c__[Saprospirae]; o__[Saprospirales]; f__Chitinophagaceae; g__Trachelomonas; s__volvocinopsis	0.958774887	OTU635
636	1c8f3212effb3f95843645f99cc6c2f8	k__Bacteria; p__Verrucomicrobia; c__[Pedosphaerae]; o__[Pedosphaerales]; f__R4-41B; g__; s__	0.999974724	OTU636
637	1c8f5875fb885b439a8254579ba6acb4	k__Bacteria; p__Verrucomicrobia; c__Opitutae; o__Opitutales; f__Opitutaceae; g__; s__	0.709747114	OTU637
638	1c940edc402d8026e1f3e84f49694b42	k__Bacteria; p__Acidobacteria; c__[Chloracidobacteria]; o__; f__; g__; s__	0.99958447	OTU638
639	1c95d34d5e60d75f03dd214cd22338aa	k__Bacteria; p__Proteobacteria; c__Alphaproteobacteria; o__Rhizobiales; f__Rhizobiaceae; g__Rhizobium; s__daejeonense	0.772074562	OTU639
640	1c9db70a78d15bad596285bb021a0574	k__Bacteria; p__Proteobacteria; c__Alphaproteobacteria; o__Rhizobiales	0.96622199	OTU640
641	1c9fafefaad2192b38d9d6b54d12ddce	k__Bacteria; p__Bacteroidetes; c__Flavobacteriia; o__Flavobacteriales; f__Flavobacteriaceae; g__Flavobacterium; s__	0.900337605	OTU641
642	1cac96c2b4bd362a4e0499fbc76b2f81	k__Bacteria; p__Proteobacteria; c__Betaproteobacteria	0.915568758	OTU642
643	1cae2b70e5fddc5a5f5b4328d328ac9b	k__Bacteria; p__Chlamydiae; c__Chlamydiia; o__Chlamydiales; f__Parachlamydiaceae; g__; s__	0.992674588	OTU643
644	1cb4a07d2a8445a375c71b766a0c3199	k__Bacteria; p__Firmicutes; c__Clostridia; o__Clostridiales; f__Clostridiaceae; g__Clostridium; s__	0.975026989	OTU644
645	1cbe6266d4ab97d3c1b077372fbd48b3	k__Bacteria; p__Cyanobacteria; c__Chloroplast; o__Chlorophyta; f__; g__; s__	0.999929636	OTU645
646	1ccd81b882efc7b0bf8a4769f88b9d9a	k__Bacteria; p__Planctomycetes; c__OM190; o__CL500-15; f__; g__; s__	0.999999663	OTU646
647	1cdeee9229d1e79749df3aa6f8b3c9cc	k__Bacteria; p__Lentisphaerae; c__[Lentisphaeria]; o__Lentisphaerales; f__Arctic95B-10; g__; s__	0.999986681	OTU647
648	1cee0610c43192b63ffffcd105bf2ed7	k__Bacteria; p__Firmicutes; c__Bacilli; o__Bacillales	0.999987831	OTU648
649	1cf132c2dd4b1d5063f70f7401edd32d	k__Bacteria; p__Proteobacteria; c__Gammaproteobacteria; o__Pseudomonadales; f__Pseudomonadaceae; g__Pseudomonas	0.813545622	OTU649
650	1d13981e1e1a612ea1096d2b642dfa2a	k__Bacteria; p__Bacteroidetes; c__[Saprospirae]; o__[Saprospirales]; f__Chitinophagaceae; g__Sediminibacterium; s__	0.972739815	OTU650
651	1d145835e7f0188562322f4eefb02657	k__Bacteria; p__Proteobacteria; c__Alphaproteobacteria; o__Rhizobiales; f__Hyphomicrobiaceae; g__Rhodoplanes; s__	0.999412983	OTU651
652	1d24087173c468ec5380ff9a837d3f96	k__Bacteria; p__Proteobacteria; c__Gammaproteobacteria; o__Xanthomonadales; f__Xanthomonadaceae	0.980605956	OTU652
653	1d2912a1bcb7170ab11dd27b7ec38538	k__Bacteria; p__Bacteroidetes; c__[Saprospirae]; o__[Saprospirales]; f__Chitinophagaceae; g__Terrimonas; s__	0.899836144	OTU653
654	1d34589ed33e6aa78534ac5208fa9adb	k__Bacteria; p__TM6; c__SJA-4; o__; f__; g__; s__	0.999991241	OTU654
655	1d46f7f9fc6f325f47e79a6b3eec4eeb	k__Bacteria; p__Proteobacteria; c__Alphaproteobacteria	0.998635807	OTU655
656	1d4a0ee9ed261708ec436cff329e5885	k__Bacteria; p__Bacteroidetes; c__Flavobacteriia; o__Flavobacteriales; f__Flavobacteriaceae; g__Flavobacterium; s__	0.998756117	OTU656
657	1d4ac20f439b219ef95f230b57aafd84	k__Bacteria; p__Proteobacteria; c__Alphaproteobacteria; o__Rhodobacterales; f__Rhodobacteraceae; g__Paracoccus; s__kawasakiensis	0.799889056	OTU657
658	1d4cb819dda65d8b710146034e508fe2	k__Bacteria; p__Proteobacteria; c__Gammaproteobacteria; o__Pseudomonadales; f__Pseudomonadaceae; g__Pseudomonas	0.878407881	OTU658
659	1d578c3a6eb066dfebb22bda537b6fd2	k__Bacteria; p__Proteobacteria; c__Alphaproteobacteria; o__Rhizobiales; f__Hyphomicrobiaceae; g__Rhodoplanes; s__	0.998739295	OTU659
660	1d5a3e5579b0b21c6cdf6a4931979be1	k__Bacteria; p__Bacteroidetes; c__[Saprospirae]; o__[Saprospirales]; f__Chitinophagaceae; g__; s__	0.99968919	OTU660
661	1d5b28f55f7029cabbe67250259607da	k__Bacteria; p__Cyanobacteria; c__Nostocophycideae; o__Nostocales; f__Nostocaceae	0.999999369	OTU661
662	1d5ba88d768990544ab0c3cd4f02152b	k__Bacteria; p__Proteobacteria; c__Betaproteobacteria; o__Burkholderiales; f__Comamonadaceae	0.763220318	OTU662
663	1d6e8aa519574736da60fc0e044da590	k__Bacteria; p__Proteobacteria; c__Deltaproteobacteria; o__Myxococcales; f__; g__; s__	0.994897224	OTU663
664	1d7c3d306855756e0a0e9bc9e9b27e50	k__Bacteria; p__Firmicutes; c__Bacilli; o__Bacillales	0.999931334	OTU664
665	1d935dd8dba4259a529c3cbd17cf99a0	k__Bacteria; p__Firmicutes; c__Bacilli; o__Bacillales; f__Bacillaceae	0.812164864	OTU665
666	1d9dbc0a280e79cbff602f4bb2cce765	k__Bacteria; p__Verrucomicrobia; c__Opitutae; o__Opitutales; f__Opitutaceae; g__Opitutus; s__	0.99999947	OTU666
667	1dbd46891691ca0b42c9c41815406906	k__Bacteria	1.0	OTU667
668	1dc3a7cd36625f81a603740de6b3160b	k__Bacteria; p__Proteobacteria; c__Alphaproteobacteria; o__Rhizobiales; f__Phyllobacteriaceae; g__Mesorhizobium; s__	0.895615004	OTU668
669	1dc3fc34fd29c4e22dfb1ccdce10eb51	k__Bacteria; p__Proteobacteria; c__Alphaproteobacteria; o__Rhizobiales; f__Bradyrhizobiaceae	0.999480582	OTU669
670	1dc4b1f4a0c3da8a2278fca4028e33c4	k__Bacteria; p__Chloroflexi; c__TK10; o__AKYG885; f__Dolo_23; g__; s__	1.0	OTU670
671	1dca104d96e09a385302f0e0ec8b8553	k__Bacteria; p__Actinobacteria; c__Actinobacteria; o__Actinomycetales; f__Microbacteriaceae	0.999999784	OTU671
672	1ddc8a4694ed56884c16d791174a6390	k__Bacteria; p__Proteobacteria; c__Alphaproteobacteria; o__Rhizobiales; f__Rhizobiaceae; g__Ensifer; s__adhaerens	0.760459742	OTU672
673	1df90da668f0fccc148cc09d51ef6c37	k__Bacteria; p__Proteobacteria; c__Gammaproteobacteria; o__Chromatiales	0.849451004	OTU673
674	1e104b993416995498346089f57fd3bf	k__Bacteria; p__Proteobacteria; c__Betaproteobacteria; o__Methylophilales; f__Methylophilaceae; g__Methylotenera; s__mobilis	0.996911066	OTU674
675	1e1436d2512b7a39d31f13b1492a9552	k__Bacteria; p__Acidobacteria; c__Sva0725; o__Sva0725; f__; g__; s__	0.958894414	OTU675
676	1e1b48c0706c567f815ebb3e4b4680be	k__Bacteria; p__Proteobacteria; c__Gammaproteobacteria; o__Xanthomonadales; f__Sinobacteraceae; g__; s__	0.999643196	OTU676
677	1e25a2ce90409a6dc5bbc6119ddf5b7a	k__Bacteria; p__Bacteroidetes; c__[Saprospirae]; o__[Saprospirales]; f__Chitinophagaceae; g__Flavihumibacter; s__	0.999996122	OTU677
678	1e260b37291dba2f4f33ac47b1ad3b31	k__Bacteria; p__Cyanobacteria; c__Chloroplast; o__Chlorophyta; f__Chlamydomonadaceae; g__Chlamydomonas; s__reinhardtii	0.99999994	OTU678
679	1e28f78d4f9064543e82d14e26e3ab1c	k__Bacteria; p__Proteobacteria; c__Gammaproteobacteria; o__Pseudomonadales; f__Pseudomonadaceae	0.911540041	OTU679
680	1e2f6526aade1b144f211784b2698e81	k__Bacteria; p__Proteobacteria; c__Alphaproteobacteria; o__Sphingomonadales; f__Sphingomonadaceae; g__; s__	0.981383886	OTU680
681	1e3a4c3b34efbc7fab851b62dadc5128	k__Bacteria; p__Proteobacteria; c__Betaproteobacteria; o__Burkholderiales; f__Comamonadaceae	0.999925751	OTU681
682	1e49106b43dfdf837452217cce2bb68c	k__Bacteria; p__Proteobacteria; c__Alphaproteobacteria; o__Rhodospirillales; f__Rhodospirillaceae; g__Reyranella; s__massiliensis	0.831820457	OTU682
683	1e4c692f73de646f22a2b7ed76784327	k__Bacteria; p__Proteobacteria; c__Betaproteobacteria; o__Burkholderiales; f__Comamonadaceae	0.999994414	OTU683
684	1e51dd78cf3d5468f52fbd363f4a7205	k__Bacteria; p__Bacteroidetes; c__[Saprospirae]; o__[Saprospirales]; f__Chitinophagaceae; g__; s__	0.948039624	OTU684
685	1e5b2509546349d6f6d02c2eddfce00e	k__Bacteria; p__Proteobacteria; c__Betaproteobacteria; o__Burkholderiales; f__Comamonadaceae	0.99670163	OTU685
686	1e64b63cec7cf5344e627807d385ec1c	k__Bacteria; p__Proteobacteria; c__Alphaproteobacteria; o__Rhodobacterales; f__Rhodobacteraceae; g__Rhodobacter; s__	0.998090063	OTU686
687	1e7339ac94b76fef2db115ac95476605	k__Bacteria; p__Acidobacteria; c__Acidobacteria-6; o__iii1-15; f__; g__; s__	0.998984673	OTU687
688	1e7e96e3a65b48b09ccff622deb0f9aa	k__Bacteria; p__Proteobacteria; c__Deltaproteobacteria; o__Myxococcales; f__Myxococcaceae; g__Anaeromyxobacter; s__	0.999997931	OTU688
689	1e8903bdb6f1ec493ab038c18473f887	k__Bacteria; p__Firmicutes; c__Bacilli; o__Bacillales; f__Paenibacillaceae; g__Paenibacillus; s__	0.965445337	OTU689
690	1e918b9f2de15fc219497a44c7a5f3b6	k__Bacteria; p__Proteobacteria; c__Gammaproteobacteria; o__Legionellales; f__Legionellaceae	0.999999667	OTU690
691	1ea4402259631d0244fc148c5f9c23ca	k__Bacteria; p__Bacteroidetes; c__[Saprospirae]; o__[Saprospirales]; f__Chitinophagaceae; g__Trachelomonas; s__volvocinopsis	0.884800428	OTU691
692	1eae6459f751d36759b32e435b7ef4fd	k__Bacteria; p__Planctomycetes; c__Planctomycetia; o__Gemmatales; f__Gemmataceae; g__Gemmata; s__	0.764415057	OTU692
693	1eaed4bde2aba670a35aee115298203c	k__Bacteria; p__WS3; c__PRR-12; o__Sediment-1; f__; g__; s__	0.99999126	OTU693
694	1eb11ece8bfb9ef4aeaafe13f7b52b4f	k__Bacteria; p__Planctomycetes; c__Planctomycetia; o__Gemmatales; f__Gemmataceae; g__Gemmata; s__	0.999994918	OTU694
695	1ebf3c81b9f872f5a309a1a08ab97d1a	k__Bacteria; p__Bacteroidetes; c__Cytophagia; o__Cytophagales; f__Cytophagaceae; g__Dyadobacter; s__	1.0	OTU695
696	1ec12548cafe627d1212ffa9f9ef24c3	k__Bacteria; p__Acidobacteria; c__Solibacteres; o__Solibacterales; f__; g__; s__	0.999124773	OTU696
697	1ec67a9ba658b8796848053c424ea984	k__Bacteria; p__Bacteroidetes; c__[Saprospirae]; o__[Saprospirales]; f__Chitinophagaceae; g__Trachelomonas; s__volvocinopsis	0.971894973	OTU697
698	1ece0d7fc6bda17bffaead1ec2486d29	k__Bacteria; p__Acidobacteria; c__Acidobacteria-5; o__; f__; g__; s__	0.999999999	OTU698
699	1ed3087deea530435491eea2567ac910	k__Bacteria; p__Gemmatimonadetes; c__Gemm-1; o__; f__; g__; s__	0.999999852	OTU699
700	1ee2281bc0b8dccc9b5394435f3b546d	k__Bacteria; p__Verrucomicrobia; c__[Pedosphaerae]; o__[Pedosphaerales]; f__; g__; s__	0.996478485	OTU700
701	1f1204d17adb54c742a42650713dee27	k__Bacteria; p__Proteobacteria; c__Alphaproteobacteria; o__Caulobacterales; f__Caulobacteraceae; g__Phenylobacterium; s__	0.993305613	OTU701
702	1f2168fa50c3cc4f5deca80de161ab47	k__Bacteria; p__Tenericutes; c__Mollicutes; o__; f__; g__; s__	0.999994374	OTU702
703	1f2481517f05443bff2408e291c2c16c	k__Bacteria; p__Proteobacteria; c__Alphaproteobacteria; o__Rhodospirillales; f__Rhodospirillaceae; g__; s__	0.985088556	OTU703
704	1f34406fff912088f1698c77144276db	k__Bacteria; p__Proteobacteria; c__Betaproteobacteria	0.999984266	OTU704
705	1f60d089be880264d9b0d9317f98b51a	k__Bacteria; p__Proteobacteria; c__Gammaproteobacteria; o__Pseudomonadales; f__Pseudomonadaceae; g__Pseudomonas	0.872957788	OTU705
706	1f6d4be84436000894790587938dabbc	k__Bacteria; p__Proteobacteria; c__Alphaproteobacteria; o__Rhizobiales; f__Rhizobiaceae; g__Kaistia; s__	0.995429952	OTU706
707	1f75a6ee467e75998505d1e877a8f0c1	k__Bacteria; p__Bacteroidetes	0.969829914	OTU707
708	1f7f046c2af771160d3ba83b9bef80f4	k__Bacteria; p__Planctomycetes; c__Planctomycetia; o__Planctomycetales; f__Planctomycetaceae; g__Planctomyces; s__	0.999999982	OTU708
709	1f864d57ebaa16fbf3f404ab19d43f3b	k__Bacteria; p__Acidobacteria; c__Solibacteres; o__Solibacterales; f__Solibacteraceae; g__Candidatus Solibacter; s__	0.999997868	OTU709
710	1f8d875146897fdad4face9b82c5b15a	k__Bacteria; p__Bacteroidetes; c__[Saprospirae]; o__[Saprospirales]; f__Chitinophagaceae; g__; s__	0.989284432	OTU710
711	1f8eb780ec916619b32798b3bf545f76	k__Bacteria; p__Proteobacteria; c__Alphaproteobacteria; o__Rhizobiales; f__Phyllobacteriaceae	0.914595029	OTU711
712	1f96a73f44ae2b25bd346ed5c0e76ee5	k__Bacteria; p__Proteobacteria; c__Betaproteobacteria; o__Burkholderiales; f__Comamonadaceae	0.999899852	OTU712
713	1f9dd7380323a7619388daec3e3c52cd	k__Bacteria; p__Firmicutes; c__Bacilli; o__Bacillales	0.999731564	OTU713
714	1fa19a198819b145e52bb266e4e7840b	k__Bacteria; p__Proteobacteria; c__Alphaproteobacteria; o__Sphingomonadales; f__Sphingomonadaceae; g__Sphingomonas; s__	0.915891075	OTU714
715	1fbbce7f5a7cf3b2ca08fa8dd114cbe6	k__Bacteria; p__Bacteroidetes; c__[Saprospirae]; o__[Saprospirales]; f__Chitinophagaceae; g__Terrimonas; s__	0.953300161	OTU715
716	1fca32fa3b348484a80be3d77e0dbdb6	k__Bacteria; p__Bacteroidetes; c__Sphingobacteriia; o__Sphingobacteriales; f__; g__; s__	0.996808891	OTU716
717	1fcbc007accd0fd73e4be68356098dd6	k__Bacteria; p__Actinobacteria; c__Thermoleophilia; o__Gaiellales; f__Gaiellaceae; g__; s__	0.999999269	OTU717
718	1fd1f3fbc0437b678ede5a76465a1326	k__Bacteria; p__Proteobacteria; c__Alphaproteobacteria; o__Rhizobiales; f__Beijerinckiaceae	0.810592905	OTU718
719	1fd51aef18e60c6f60c5b2cc96897534	k__Bacteria; p__Proteobacteria; c__Betaproteobacteria; o__Burkholderiales; f__Comamonadaceae	0.999296762	OTU719
720	1ffd7f55747af01b3d09f998fe1e1641	k__Bacteria; p__Bacteroidetes; c__Sphingobacteriia; o__Sphingobacteriales; f__; g__; s__	0.999567949	OTU720
721	200e6dda59e9d3177f84589425772564	k__Bacteria; p__Verrucomicrobia; c__[Pedosphaerae]; o__[Pedosphaerales]; f__[Pedosphaeraceae]; g__Pedosphaera; s__	0.985800779	OTU721
722	2019398b046e14b5231349696c612bd7	k__Bacteria; p__Planctomycetes; c__Planctomycetia; o__Pirellulales; f__Pirellulaceae; g__Pirellula; s__	0.999999999	OTU722
723	2026ec5e185231f54b2502978cf9e5dc	k__Bacteria; p__Proteobacteria; c__Betaproteobacteria; o__Burkholderiales; f__Oxalobacteraceae	0.999984456	OTU723
724	202ce6f860232a24f74149629d1ed7e4	k__Bacteria; p__Acidobacteria; c__Acidobacteria-6; o__iii1-15; f__; g__; s__	0.998313841	OTU724
725	203b78338c4a35d9ba1db12c98d93e9c	k__Bacteria; p__Cyanobacteria; c__ML635J-21; o__; f__; g__; s__	0.999962473	OTU725
726	203c33197eedee1339cdc1476a7fbe4d	k__Bacteria; p__Proteobacteria; c__Gammaproteobacteria; o__Aeromonadales; f__Aeromonadaceae; g__Aeromonas	0.999586143	OTU726
727	203db5b2e93b546be2c4d1a46414d78e	k__Bacteria; p__Verrucomicrobia; c__[Pedosphaerae]; o__[Pedosphaerales]; f__; g__; s__	0.985483496	OTU727
728	204b931da25719bc0867d8cbae560474	k__Bacteria; p__Proteobacteria; c__Alphaproteobacteria	0.99732072	OTU728
729	2055b61fcf0480bcfc0b24e2066d7e50	k__Bacteria; p__Gemmatimonadetes; c__Gemm-1; o__; f__; g__; s__	0.999999422	OTU729
730	207297dfaac0625d7b32a46652e87056	k__Bacteria; p__Proteobacteria; c__Betaproteobacteria; o__Burkholderiales; f__Comamonadaceae; g__Pelomonas; s__saccharophila	0.978226848	OTU730
731	2072f25449cae977d701de9c42672618	k__Bacteria; p__Proteobacteria; c__Betaproteobacteria; o__Burkholderiales; f__Comamonadaceae; g__Hydrogenophaga; s__palleronii	0.741028726	OTU731
732	2075eea5205dc957b675576a1af676d7	k__Bacteria; p__Proteobacteria; c__Alphaproteobacteria; o__Rhizobiales; f__; g__; s__	0.831370048	OTU732
733	2084e342504fbe010bf00cba24f250fe	k__Bacteria; p__Chloroflexi; c__TK10; o__AKYG885; f__5B-12; g__; s__	0.995497758	OTU733
734	209cadba41c0b43a154e2c2d24352e34	k__Bacteria; p__Bacteroidetes	0.999975858	OTU734
735	20b2a1cd685acf58314fb59252a14448	k__Bacteria; p__Proteobacteria; c__Alphaproteobacteria; o__Sphingomonadales; f__Sphingomonadaceae; g__Novosphingobium; s__	0.985532228	OTU735
736	20b3df08cd5fac2be26a2928155bab69	k__Bacteria; p__Proteobacteria; c__Betaproteobacteria; o__Burkholderiales; f__Alcaligenaceae; g__Achromobacter; s__	0.997339265	OTU736
737	20b5a4ba2beeb43e9e91b2726c9f8c69	k__Bacteria; p__Proteobacteria; c__Betaproteobacteria; o__Burkholderiales; f__Alcaligenaceae; g__Bordetella; s__ansorpii	0.708398873	OTU737
738	20b5fdabd7e278e52df8b5cb408310a9	k__Bacteria; p__Proteobacteria; c__Alphaproteobacteria; o__Rhizobiales; f__Rhizobiaceae; g__Rhizobium; s__daejeonense	0.822419695	OTU738
739	20b778cdd4991167ce0f8607fb18f613	k__Bacteria; p__Proteobacteria; c__Alphaproteobacteria; o__Rhodospirillales; f__Rhodospirillaceae; g__Reyranella; s__massiliensis	0.912238845	OTU739
740	20bb91cb035bbd902ca3fd421bd193f2	k__Bacteria; p__Proteobacteria; c__Alphaproteobacteria; o__Rhizobiales; f__Hyphomicrobiaceae	0.804968187	OTU740
741	20ce2d5212238ae9ce0f3054ef135029	k__Bacteria; p__Planctomycetes; c__Planctomycetia; o__Gemmatales; f__Isosphaeraceae; g__; s__	0.993018799	OTU741
742	20cebf54cf4f31b6ca1b1468878323da	k__Bacteria; p__Verrucomicrobia; c__[Pedosphaerae]; o__[Pedosphaerales]; f__; g__; s__	0.992963891	OTU742
743	20d1e29a66a677b527ed5673e96a8cdd	k__Bacteria; p__Proteobacteria; c__Gammaproteobacteria; o__Pseudomonadales; f__Pseudomonadaceae; g__Pseudomonas	0.917822917	OTU743
744	20e2e47d168f521ed2d7adcf53c59a67	k__Bacteria; p__Verrucomicrobia; c__[Spartobacteria]; o__[Chthoniobacterales]; f__[Chthoniobacteraceae]; g__; s__	0.999999479	OTU744
745	20f71dab90a72c82db9d8bc0a08707e5	k__Bacteria; p__Planctomycetes; c__Planctomycetia; o__Gemmatales; f__Gemmataceae; g__Gemmata; s__	0.99998643	OTU745
746	20f7ca586ad83a729bd385f38a16e293	k__Bacteria; p__Cyanobacteria; c__Chloroplast; o__Chlorophyta; f__Chlamydomonadaceae; g__Chlamydomonas; s__reinhardtii	0.999999999	OTU746
747	210103819517329a90f0656fbf1639ec	k__Bacteria; p__Actinobacteria; c__Thermoleophilia; o__Solirubrobacterales; f__; g__; s__	0.996059753	OTU747
748	210262f29d14c4290097ba0f00c19002	k__Bacteria; p__Cyanobacteria; c__4C0d-2; o__MLE1-12; f__; g__; s__	1.0	OTU748
749	21058fc69f39157eb5860853f475d641	k__Bacteria; p__Acidobacteria; c__Acidobacteria-6; o__iii1-15; f__RB40; g__; s__	0.999999432	OTU749
750	2107a40b0b25f8a26fe79ad93a2de8b5	k__Bacteria; p__Proteobacteria; c__Alphaproteobacteria; o__Rhizobiales; f__Rhizobiaceae; g__Kaistia; s__	0.999831729	OTU750
751	2109c1b8ae31b707a879f819f6d88f86	k__Bacteria; p__Planctomycetes; c__Planctomycetia; o__Gemmatales; f__Gemmataceae; g__; s__	0.999999998	OTU751
752	21267c8f9698fd59cbc08826c671226b	k__Bacteria; p__Proteobacteria; c__Alphaproteobacteria	0.999376958	OTU752
753	213b1ed5a5fe68ff125a3f1d0bf23d35	k__Bacteria; p__Proteobacteria; c__Betaproteobacteria; o__Burkholderiales; f__Comamonadaceae; g__Aquincola; s__tertiaricarbonis	0.765419426	OTU753
754	213ff9102c24c7008c73f15138cb5b4b	k__Bacteria; p__Bacteroidetes; c__[Saprospirae]; o__[Saprospirales]; f__Chitinophagaceae; g__Sediminibacterium; s__	0.957670965	OTU754
755	21412a94bab5f1573b46471fb7ed62ca	k__Bacteria; p__Proteobacteria; c__Alphaproteobacteria; o__Rhodospirillales; f__Rhodospirillaceae; g__; s__	0.983585973	OTU755
756	2143b311af11b617404aa989366086af	k__Bacteria; p__Proteobacteria; c__Alphaproteobacteria; o__Rhodospirillales; f__Rhodospirillaceae; g__Azospirillum; s__	0.824853297	OTU756
757	21478bba8c614c526d3845b79ee5af52	k__Bacteria; p__Bacteroidetes; c__[Saprospirae]; o__[Saprospirales]; f__Chitinophagaceae	0.999999974	OTU757
758	214c2ab37b2839a5d97f9a288286cc68	k__Bacteria; p__Bacteroidetes; c__[Saprospirae]; o__[Saprospirales]; f__Chitinophagaceae; g__Lacibacter; s__cauensis	0.984936574	OTU758
759	216ea6be02ed320c8959115df3253972	k__Bacteria; p__Proteobacteria; c__Alphaproteobacteria; o__; f__; g__; s__	0.786451844	OTU759
760	21769833bcb8a77bf259aea1bfcc6ec6	k__Bacteria; p__Proteobacteria; c__Betaproteobacteria; o__Burkholderiales; f__Comamonadaceae	0.999510323	OTU760
761	217e4554be21d89ae4f70c8dc9bf37de	k__Bacteria; p__Bacteroidetes; c__[Saprospirae]; o__[Saprospirales]; f__Chitinophagaceae; g__; s__	0.98436695	OTU761
762	218c149d40c845827915f7ba571ec371	k__Bacteria; p__Actinobacteria; c__Acidimicrobiia; o__Acidimicrobiales; f__; g__; s__	0.999895811	OTU762
763	218fa9096a12ecf4535f9998b6d2af45	k__Bacteria; p__Verrucomicrobia; c__Opitutae; o__Opitutales; f__Opitutaceae; g__; s__	0.999998072	OTU763
764	21d24d87336a5ed939c13da81cbcc7f9	k__Bacteria; p__Proteobacteria; c__Alphaproteobacteria; o__Rhizobiales; f__Hyphomicrobiaceae; g__Rhodoplanes; s__	0.835001341	OTU764
765	21d4bd449d89a7887c7f57a4622f3671	k__Bacteria; p__Planctomycetes; c__Phycisphaerae; o__WD2101; f__; g__; s__	1.0	OTU765
766	21dc6199c8a15befec02d86bb0cac74d	k__Bacteria	0.983924867	OTU766
767	21de9fd6a3a13a0b8e6bb638085990e6	k__Bacteria; p__Bacteroidetes	0.859833335	OTU767
768	21e0b4f2cdb8b7f88bfa4ff7e55656fd	k__Bacteria; p__Cyanobacteria; c__Chloroplast; o__Chlorophyta; f__Chlamydomonadaceae; g__Chlamydomonas; s__reinhardtii	0.99999957	OTU768
769	21e41a0601aa3359553a975375d2e965	k__Bacteria; p__Proteobacteria; c__Alphaproteobacteria; o__Caulobacterales; f__Caulobacteraceae; g__Phenylobacterium; s__	0.999996251	OTU769
770	21e9423e7b9b0e05cc965960ca87b113	k__Bacteria; p__Chlamydiae; c__Chlamydiia; o__Chlamydiales	0.999999514	OTU770
771	21f5931f3df596ac99c0a711ce462c92	k__Bacteria; p__Bacteroidetes; c__[Saprospirae]; o__[Saprospirales]; f__Chitinophagaceae; g__Lacibacter; s__cauensis	0.906375955	OTU771
772	21fa367e23c93ecf5ac526f7c860bed9	k__Bacteria; p__Proteobacteria; c__Alphaproteobacteria; o__Rhizobiales; f__Hyphomicrobiaceae; g__Devosia; s__	0.971661459	OTU772
773	220b43c595f14ea049bb7297af66b274	k__Bacteria; p__Chlorobi; c__BSV26; o__VC38; f__; g__; s__	1.0	OTU773
774	2214b282ca81bd091b86feb743534b22	k__Bacteria; p__Proteobacteria; c__Betaproteobacteria; o__Burkholderiales; f__Comamonadaceae	0.998862716	OTU774
775	221b40747bb113c3942f5992e10666c8	k__Bacteria; p__Bacteroidetes; c__[Saprospirae]; o__[Saprospirales]; f__Chitinophagaceae; g__Lacibacter; s__cauensis	0.984666805	OTU775
776	2220f0d8ad398246dfec4464aa8a6516	k__Bacteria; p__Proteobacteria; c__Alphaproteobacteria; o__Rhodospirillales; f__Rhodospirillaceae; g__; s__	0.99820043	OTU776
777	224e864a25ea308e78c5966308413461	k__Bacteria; p__Planctomycetes; c__Planctomycetia; o__Pirellulales; f__Pirellulaceae; g__Pirellula; s__	0.744360172	OTU777
778	2254f786db818f3cbe5ac486a4854a35	k__Bacteria; p__WS3; c__PRR-12; o__Sediment-1; f__; g__; s__	0.782626323	OTU778
779	22615ae947661ac4d84aa296bc4d0537	k__Bacteria; p__Proteobacteria; c__Gammaproteobacteria; o__Pseudomonadales; f__Pseudomonadaceae	0.985691202	OTU779
780	227cb8b92156253164bca4f7c4658475	k__Bacteria; p__Firmicutes; c__Bacilli; o__Bacillales	0.99984386	OTU780
781	229dd7787899e2a1905a9e3f6898b49e	k__Bacteria; p__Proteobacteria; c__Betaproteobacteria; o__Burkholderiales; f__Comamonadaceae; g__Pelomonas; s__saccharophila	0.879091669	OTU781
782	22a8e247ad565184aceeb75bf2ded5e4	k__Bacteria; p__Proteobacteria; c__Alphaproteobacteria; o__Rhizobiales; f__Phyllobacteriaceae; g__Mesorhizobium	0.820675798	OTU782
783	22b033a5a7c7e19cb4da066149f94c2d	k__Bacteria; p__Proteobacteria; c__Alphaproteobacteria; o__Rhizobiales; f__Rhizobiaceae	0.99212697	OTU783
784	22b3c70cdfb1714224e1bf8a6314bee9	k__Bacteria; p__Firmicutes; c__Clostridia; o__Clostridiales; f__[Tissierellaceae]; g__Finegoldia; s__	1.0	OTU784
785	22b95af5a7a27f1e7ae4ad5534e11970	k__Bacteria; p__Proteobacteria; c__Alphaproteobacteria; o__Sphingomonadales; f__Sphingomonadaceae; g__Kaistobacter; s__	0.999356391	OTU785
786	22bad649cd9f3f717d8ce681b6c8abad	k__Bacteria; p__Firmicutes; c__Bacilli; o__Bacillales; f__Paenibacillaceae; g__; s__	0.990775156	OTU786
787	22c45ac8ba4f0373f6951a18237f7bd7	k__Bacteria; p__Proteobacteria; c__Alphaproteobacteria; o__Rhodospirillales; f__Rhodospirillaceae; g__Phaeospirillum; s__fulvum	0.986079698	OTU787
788	22d436ff31503ccb2fde6552415903f0	k__Bacteria; p__Proteobacteria; c__Alphaproteobacteria; o__Caulobacterales; f__Caulobacteraceae; g__Caulobacter; s__henricii	0.852292805	OTU788
789	22eeb4e07485f3435fbc3ec7c2df1170	k__Bacteria; p__Proteobacteria; c__Alphaproteobacteria; o__Rickettsiales; f__mitochondria; g__Phytophthora	0.802587029	OTU789
790	2307b247deb4299afdc35b9c195c3301	k__Bacteria; p__Proteobacteria; c__Gammaproteobacteria; o__Alteromonadales; f__125ds10; g__; s__	0.999997499	OTU790
791	23200037b23aa49faddb4df3af217100	k__Bacteria; p__Bacteroidetes; c__[Saprospirae]; o__[Saprospirales]; f__Chitinophagaceae; g__; s__	0.999196569	OTU791
792	23203ae62a8f9e5e6849e8097ae4daa3	k__Bacteria; p__Proteobacteria; c__Gammaproteobacteria; o__Aeromonadales; f__Aeromonadaceae; g__Aeromonas	0.999181891	OTU792
793	2330c062a54a10bf7d2433a71f7eae0f	k__Bacteria; p__Proteobacteria; c__Betaproteobacteria	0.999700783	OTU793
794	2330d5de92ae91adc84d797e55e41055	k__Bacteria; p__Planctomycetes; c__Planctomycetia; o__Pirellulales; f__Pirellulaceae; g__; s__	0.999997161	OTU794
795	233c60ad39befe5c50790d7f8eb9dfdc	k__Bacteria; p__Verrucomicrobia; c__Verrucomicrobiae; o__Verrucomicrobiales; f__Verrucomicrobiaceae; g__Luteolibacter; s__	0.882132867	OTU795
796	2358ab55a48b6572fc03342a2db6d8b7	k__Bacteria; p__Bacteroidetes	0.720423057	OTU796
797	2358c889a20e5d4b08affb00d0ee9507	k__Bacteria; p__Proteobacteria; c__Gammaproteobacteria; o__Pseudomonadales; f__Pseudomonadaceae; g__Pseudomonas	0.912967336	OTU797
798	237b3032a0561aaa161d84ce0bf217bb	k__Bacteria; p__Proteobacteria; c__Alphaproteobacteria	0.978052078	OTU798
799	2384d3366ed6e9206ed125c901ff7d6c	k__Bacteria; p__Proteobacteria; c__Betaproteobacteria	0.99999737	OTU799
800	23916747ec5bfd82fad4fe7eccddab10	k__Bacteria; p__Firmicutes; c__Bacilli; o__Bacillales; f__Planococcaceae	0.700107517	OTU800
801	23a511a336416facdb70ac04df62127f	k__Bacteria; p__Proteobacteria; c__Betaproteobacteria; o__Burkholderiales; f__Comamonadaceae	0.999856648	OTU801
802	23a5358fdd3500e5fece363f574e899f	k__Bacteria; p__Planctomycetes; c__; o__; f__; g__; s__	0.9967244	OTU802
803	23a70362dd9e2a3f922dbff83f659503	k__Bacteria; p__Proteobacteria; c__Gammaproteobacteria; o__Chromatiales; f__; g__; s__	0.759237346	OTU803
804	23bb6dfde497c79406a88ca5b298d29f	k__Bacteria; p__OP3; c__koll11; o__; f__; g__; s__	0.999913162	OTU804
805	23bf326881498c3f47cf3071a45f40b0	k__Bacteria; p__Proteobacteria; c__Betaproteobacteria; o__Neisseriales; f__Neisseriaceae; g__Formivibrio; s__citricus	0.985944058	OTU805
806	23d975b16b8a31b367794bbebb22a5e1	k__Bacteria; p__Proteobacteria; c__Betaproteobacteria; o__Burkholderiales; f__Comamonadaceae	0.999318009	OTU806
807	23e363152fde03451a4a0d3b46c9528e	k__Bacteria; p__Cyanobacteria; c__Nostocophycideae; o__Nostocales; f__Nostocaceae; g__Nostoc; s__calcicola	0.928569384	OTU807
808	23ea858a72b6005af65c93dc74abcde3	k__Bacteria; p__Proteobacteria; c__Alphaproteobacteria; o__Rhizobiales; f__Rhizobiaceae; g__Kaistia; s__	0.714377294	OTU808
809	23ef2d468f0bd1b8f918d2c87794da05	k__Bacteria; p__Proteobacteria; c__Alphaproteobacteria; o__Rhodobacterales; f__Rhodobacteraceae	0.999808127	OTU809
810	23f2c2d70c3dde3daaaa345968b80a6e	k__Bacteria; p__Proteobacteria; c__Betaproteobacteria; o__Burkholderiales; f__Comamonadaceae	0.999004276	OTU810
811	23faa0d11367f2f6e921efb92735c873	k__Bacteria; p__Spirochaetes; c__Spirochaetes; o__Spirochaetales; f__Spirochaetaceae; g__Spirochaeta; s__aurantia	1.0	OTU811
812	24021f33090bfef53b3ba2b008738c44	k__Bacteria; p__Firmicutes; c__Bacilli; o__Bacillales	0.999998785	OTU812
813	2403f70b763119e2903bef11df6619ef	k__Bacteria; p__Proteobacteria; c__Alphaproteobacteria; o__Sphingomonadales; f__Sphingomonadaceae	0.756029807	OTU813
814	24067915f79bbb33bd2b93fd6b307cd5	k__Bacteria; p__Verrucomicrobia; c__[Pedosphaerae]; o__[Pedosphaerales]; f__; g__; s__	0.974285906	OTU814
815	24072a63ce7d124bfa584be1de019637	k__Bacteria; p__Firmicutes; c__Bacilli; o__Bacillales	0.998806451	OTU815
816	240eb9feafde40834df76502529c56d2	k__Bacteria; p__Proteobacteria; c__Gammaproteobacteria; o__Aeromonadales; f__Aeromonadaceae; g__Aeromonas	0.998299245	OTU816
817	244077f0af152950d42da21cbccc26dd	k__Bacteria; p__Chloroflexi; c__Chloroflexi; o__[Roseiflexales]; f__[Kouleothrixaceae]; g__; s__	0.999999997	OTU817
818	245cc1ff1c012694cc01133c96ce451b	k__Bacteria; p__Proteobacteria; c__Alphaproteobacteria; o__Rhizobiales; f__; g__; s__	0.960882597	OTU818
819	245f79b603522a56b608a109197870fc	k__Bacteria; p__Bacteroidetes; c__Sphingobacteriia; o__Sphingobacteriales; f__; g__; s__	0.989200221	OTU819
820	2462d680fb7e60fa125c1adb2a229196	k__Bacteria; p__Proteobacteria; c__Alphaproteobacteria; o__Rhodobacterales; f__Rhodobacteraceae; g__Paracoccus; s__kawasakiensis	0.917440808	OTU820
821	246ebc0fffb90c2912d940044aa6f58d	k__Bacteria; p__Verrucomicrobia; c__Verrucomicrobiae; o__Verrucomicrobiales; f__Verrucomicrobiaceae; g__; s__	0.998013373	OTU821
822	2477c684208319fc09ea8fec51e5cfda	k__Bacteria; p__Planctomycetes; c__Phycisphaerae; o__WD2101; f__; g__; s__	1.0	OTU822
823	2485c11208cb2f19f3a65408ec01974c	k__Bacteria; p__Proteobacteria; c__Gammaproteobacteria; o__Enterobacteriales; f__Enterobacteriaceae	0.99903535	OTU823
824	2496bac38b2fd7aae56601b98b3e2b8b	k__Bacteria; p__Verrucomicrobia; c__Opitutae; o__Opitutales; f__Opitutaceae; g__Opitutus; s__	0.882623599	OTU824
825	24a0e26299b92247c442fc2703820749	k__Bacteria; p__Proteobacteria; c__Alphaproteobacteria; o__Rhizobiales; f__Hyphomicrobiaceae; g__Pedomicrobium; s__	0.892493417	OTU825
826	24b5fbf8387e44e48fa943889dff82ae	k__Bacteria; p__Bacteroidetes; c__[Saprospirae]; o__[Saprospirales]; f__Chitinophagaceae; g__; s__	0.837408608	OTU826
827	24cc6326e3bb1869b214ad3a6711b162	k__Bacteria; p__Proteobacteria; c__Deltaproteobacteria; o__Myxococcales; f__; g__; s__	0.99994603	OTU827
828	24d0d29408e25e138c3d69301e3c0027	k__Bacteria; p__Planctomycetes; c__Planctomycetia; o__Gemmatales; f__Gemmataceae; g__Gemmata; s__	0.843682119	OTU828
829	24d6b36b4fc1024ebbac2f699952d95b	k__Bacteria; p__Firmicutes; c__Bacilli; o__Bacillales	0.999379991	OTU829
830	24f7b4a746d88cf7801c4bd68681525d	k__Bacteria; p__Acidobacteria; c__Acidobacteria-6; o__iii1-15; f__; g__; s__	0.99931084	OTU830
831	2522d02dd0a70d69881ef630a9054a7d	k__Bacteria; p__Proteobacteria; c__Deltaproteobacteria; o__MIZ46; f__; g__; s__	1.0	OTU831
832	25282553a380c52fcd65d1ce8c35f32f	k__Bacteria; p__Proteobacteria; c__Deltaproteobacteria; o__Myxococcales; f__; g__; s__	0.993943361	OTU832
833	25450b4e3b062d99f0b59abdde42a238	k__Bacteria; p__; c__; o__; f__; g__; s__	0.968114852	OTU833
834	254c53751c272c335b7d4c7dd50c13e6	k__Bacteria; p__Bacteroidetes; c__Sphingobacteriia; o__Sphingobacteriales; f__; g__; s__	0.998848213	OTU834
835	2558429f2dea179777d2ce6d55d673a9	k__Archaea; p__Crenarchaeota; c__Thaumarchaeota; o__Nitrososphaerales; f__Nitrososphaeraceae; g__Candidatus Nitrososphaera; s__gargensis	0.999999884	OTU835
836	25616ccb2d24392b4c875136a3ea861b	k__Bacteria; p__Proteobacteria; c__Betaproteobacteria	0.996604324	OTU836
837	25799f5a04853bad285feafbfa8dfb2a	k__Bacteria; p__Bacteroidetes; c__[Saprospirae]; o__[Saprospirales]; f__Chitinophagaceae; g__Flavisolibacter; s__	0.999977434	OTU837
838	25b3a91e8cdee24bacbee27f1fe918e9	k__Bacteria; p__Proteobacteria; c__Alphaproteobacteria; o__Rhizobiales; f__Hyphomicrobiaceae; g__; s__	0.70988677	OTU838
839	25c9884cd991eb1695f6a20546b4a231	k__Bacteria; p__Proteobacteria; c__Betaproteobacteria; o__Burkholderiales; f__Comamonadaceae; g__Hydrogenophaga; s__	0.927182219	OTU839
840	25c9aa2cb09b258e40a2294aed981c09	k__Bacteria; p__Bacteroidetes; c__[Saprospirae]; o__[Saprospirales]; f__Chitinophagaceae; g__; s__	0.999993724	OTU840
841	25da1a2223a07f6386538f347b59b16b	k__Bacteria; p__Bacteroidetes; c__Cytophagia; o__Cytophagales; f__Cytophagaceae; g__Sporocytophaga; s__	0.992676813	OTU841
842	25ec0ec2fa327df215d7fe43e215c7d0	k__Bacteria; p__Verrucomicrobia; c__[Pedosphaerae]; o__[Pedosphaerales]; f__auto67_4W; g__; s__	0.998085323	OTU842
843	25f69abd188545da18d2e2270331e2f7	k__Bacteria; p__Verrucomicrobia; c__Opitutae; o__Opitutales; f__Opitutaceae; g__Opitutus; s__	0.999999998	OTU843
844	26005dfb7ad2e8cdbb139846af329663	k__Bacteria; p__Firmicutes; c__Bacilli; o__Bacillales	0.999999986	OTU844
845	2600d6f83b2dfb2eb236d34a8060c835	k__Bacteria; p__Proteobacteria; c__Alphaproteobacteria; o__Rhizobiales; f__Hyphomicrobiaceae; g__Rhodoplanes; s__	0.997117458	OTU845
846	260150b550b9a32cf978f5f35fcd7fc2	k__Bacteria; p__Actinobacteria; c__Acidimicrobiia; o__Acidimicrobiales; f__Microthrixaceae; g__; s__	0.99999827	OTU846
847	260254370e3156733f4823184648bf4a	k__Bacteria; p__Cyanobacteria; c__4C0d-2; o__MLE1-12; f__; g__; s__	0.999980114	OTU847
848	260581278c25d8cf801849161c76a1da	k__Bacteria; p__Bacteroidetes; c__[Saprospirae]; o__[Saprospirales]; f__Chitinophagaceae; g__; s__	0.999432972	OTU848
849	2610f7f6de6764188e36ee625ff434de	k__Bacteria; p__Acidobacteria; c__Acidobacteria-6; o__iii1-15; f__mb2424; g__; s__	0.998496549	OTU849
850	261a908c1ba08cbd088376ba4679c091	k__Bacteria; p__Proteobacteria; c__Gammaproteobacteria; o__Alteromonadales; f__[Chromatiaceae]; g__Rheinheimera; s__	0.999990091	OTU850
851	262da3ccfe23f0ebd4582438e2431477	k__Bacteria; p__Actinobacteria; c__Actinobacteria; o__Actinomycetales; f__Mycobacteriaceae; g__Mycobacterium	0.999958375	OTU851
852	262e4569775e192b40654b623793242f	k__Bacteria; p__Proteobacteria; c__Alphaproteobacteria; o__Rhizobiales; f__Bradyrhizobiaceae	0.883604062	OTU852
853	263b54b4cf1f577366d51a3e995f0d26	k__Bacteria; p__Verrucomicrobia; c__[Methylacidiphilae]; o__S-BQ2-57; f__; g__; s__	1.0	OTU853
854	264935d7ee59fce176a0a0f139ada662	k__Bacteria; p__Proteobacteria; c__Alphaproteobacteria; o__Rhodobacterales; f__Hyphomonadaceae; g__Woodsholea; s__maritima	0.999759459	OTU854
855	265f0ed6b3f8dbe0916726ff8e9c0c77	k__Bacteria; p__Proteobacteria; c__Betaproteobacteria; o__SC-I-84; f__; g__; s__	0.999997861	OTU855
856	2668dbdf23421ec11a51ef2eee210c3f	k__Bacteria; p__Proteobacteria; c__Betaproteobacteria; o__Rhodocyclales; f__Rhodocyclaceae	0.990639747	OTU856
857	2674bc8503934f33698f40e2dc88adae	k__Bacteria	0.999541031	OTU857
858	2689f1eeed983e1a1e605ff359c07bfa	k__Bacteria; p__; c__; o__; f__; g__; s__	0.976150666	OTU858
859	268c1982c0df322beda5be7844ea0a0a	k__Bacteria; p__Verrucomicrobia; c__Opitutae; o__Opitutales; f__Opitutaceae; g__; s__	0.997485596	OTU859
860	269142e946ab53c7f8b367ca86a8eb82	k__Bacteria; p__Proteobacteria; c__Alphaproteobacteria; o__Rhizobiales; f__Rhizobiaceae; g__Kaistia; s__	0.983130482	OTU860
861	26a2791f1269f9a06f2f87f81b1b68cb	k__Bacteria; p__Actinobacteria; c__Actinobacteria; o__Actinomycetales; f__Microbacteriaceae; g__Agromyces; s__	0.999791793	OTU861
862	26a5e06ecdf7336b9ec8a1cc6f42e3b2	k__Bacteria; p__Proteobacteria; c__Betaproteobacteria; o__Rhodocyclales; f__Rhodocyclaceae	0.784170994	OTU862
863	26af6115b1fe9cc857e643a723268b75	k__Bacteria; p__Proteobacteria; c__Deltaproteobacteria; o__Myxococcales; f__Nannocystaceae; g__Plesiocystis; s__	0.99996572	OTU863
864	26afc5f48a46bdc7d3a00dd7180c8f4e	k__Bacteria; p__Proteobacteria; c__Betaproteobacteria; o__Burkholderiales; f__Comamonadaceae; g__Variovorax; s__boronicumulans	0.738591191	OTU864
865	26c4413eee52cf2a9fa86eafcc3453e4	k__Bacteria; p__Proteobacteria; c__Alphaproteobacteria; o__Sphingomonadales; f__Erythrobacteraceae; g__; s__	0.966265604	OTU865
866	26d3b88219bfb6a787c3ded6b2e83596	k__Bacteria; p__Planctomycetes; c__Phycisphaerae; o__WD2101; f__; g__; s__	1.0	OTU866
867	26d5190a8a4b43a3472b8440194e8abd	k__Bacteria; p__Acidobacteria; c__[Chloracidobacteria]; o__; f__; g__; s__	0.998841495	OTU867
868	26dd104918ea61fa1304f82de523a2c7	k__Bacteria; p__Proteobacteria; c__Betaproteobacteria; o__Burkholderiales; f__Comamonadaceae	0.997531817	OTU868
869	26f173c04574871aba8876838e2d9e61	k__Bacteria; p__Proteobacteria; c__Alphaproteobacteria; o__Sphingomonadales; f__Sphingomonadaceae; g__Novosphingobium; s__	0.72776763	OTU869
870	270df5925731177cbbc8aa29a2185a53	k__Bacteria; p__Planctomycetes; c__Planctomycetia; o__Planctomycetales; f__Planctomycetaceae; g__Planctomyces; s__	0.999999982	OTU870
871	2713ef3c402d337501d0f9965eb02bfd	k__Bacteria; p__Proteobacteria; c__Alphaproteobacteria	0.99996848	OTU871
872	271483646d30e34203333559cdb24d9f	k__Bacteria; p__Cyanobacteria; c__Chloroplast; o__Chlorophyta; f__Chlamydomonadaceae; g__Chlamydomonas; s__reinhardtii	0.999999401	OTU872
873	2714f4d96fa13422ce54f6f6bc0204e1	k__Bacteria; p__Proteobacteria; c__Gammaproteobacteria; o__Pseudomonadales; f__Pseudomonadaceae; g__Pseudomonas	0.995623028	OTU873
874	2718625424b02aa33a6e34f54a03b8fb	k__Bacteria; p__Proteobacteria; c__Deltaproteobacteria; o__Bdellovibrionales; f__Bdellovibrionaceae; g__Bdellovibrio; s__	0.984371873	OTU874
875	27198c4e32ac45a459e5e8898130563c	k__Bacteria; p__Proteobacteria; c__Betaproteobacteria; o__Methylophilales; f__Methylophilaceae; g__; s__	0.886067432	OTU875
876	271f871945f918162341506941c6231b	k__Bacteria; p__Cyanobacteria; c__ML635J-21; o__; f__; g__; s__	0.999993717	OTU876
877	272b2b41535f5ae4be0090309c493f24	k__Bacteria; p__Bacteroidetes; c__[Saprospirae]; o__[Saprospirales]; f__Chitinophagaceae; g__Ferruginibacter; s__lapsinanis	0.779028461	OTU877
878	2736a10a9e874fb580cc1105c9f1912c	k__Bacteria; p__Proteobacteria; c__Gammaproteobacteria; o__Enterobacteriales; f__Enterobacteriaceae	0.99999908	OTU878
879	274fd2dbd8396eaac354c10a12c8eeab	k__Bacteria; p__Actinobacteria; c__Thermoleophilia; o__Solirubrobacterales; f__Conexibacteraceae; g__; s__	0.999705511	OTU879
880	27516354b9206fb6d81fa24be379cb2d	k__Bacteria; p__Proteobacteria; c__Deltaproteobacteria; o__Spirobacillales; f__; g__; s__	0.999893235	OTU880
881	2753d01dfea1ef6cea361b4ed91cc256	k__Bacteria; p__Planctomycetes; c__Planctomycetia; o__Gemmatales; f__Gemmataceae; g__; s__	0.999999961	OTU881
882	275ee2e619b4f94ecc855fdc2fbde926	k__Bacteria; p__Chloroflexi; c__SHA-26; o__; f__; g__; s__	0.991143934	OTU882
883	277297d556cd1abee7d9101d84af6dc5	k__Bacteria; p__Acidobacteria; c__Acidobacteria-6; o__iii1-15; f__; g__; s__	0.999994604	OTU883
884	277356612a89e19d530d6922d5f3e17c	k__Bacteria; p__Actinobacteria; c__Actinobacteria; o__Actinomycetales; f__Nocardioidaceae; g__Aeromicrobium; s__	0.999838665	OTU884
885	277b925cdb15ae35857b0e248601e9c0	k__Bacteria; p__Bacteroidetes; c__Cytophagia; o__Cytophagales; f__Cytophagaceae; g__; s__	0.949217209	OTU885
886	27895cb3d659e1e4b14f3b31aa2025f1	k__Bacteria; p__Bacteroidetes; c__Sphingobacteriia; o__Sphingobacteriales; f__Sphingobacteriaceae; g__Pedobacter; s__	0.999317345	OTU886
887	27a537e4a3794e21b03cc95731ef56c1	k__Bacteria; p__Proteobacteria; c__Alphaproteobacteria; o__Rhodospirillales; f__Acetobacteraceae; g__Roseomonas; s__lacus	0.986713287	OTU887
888	27a58a68525cd0b4119e39ff742b8c4d	k__Bacteria; p__Proteobacteria; c__Alphaproteobacteria; o__Rhodospirillales; f__Rhodospirillaceae	0.997196028	OTU888
889	27a6f178b6ab52fe58b7444ac1bec080	k__Bacteria; p__Proteobacteria; c__Alphaproteobacteria; o__Rhodobacterales; f__Rhodobacteraceae; g__Paracoccus; s__kawasakiensis	0.902297525	OTU889
890	27a73253fd4019f18e5a9653a85524fc	k__Bacteria; p__Proteobacteria; c__Betaproteobacteria	0.999998535	OTU890
891	27b8850f3fa4338dd46cd1c9127738ea	k__Bacteria; p__Bacteroidetes	0.997308536	OTU891
892	27c2cccb4d06db20415de720ebbc347e	k__Bacteria; p__Proteobacteria; c__Gammaproteobacteria; o__Legionellales	0.832355773	OTU892
893	27da18a084a8d05477918c092facba18	k__Bacteria; p__Armatimonadetes; c__[Fimbriimonadia]; o__[Fimbriimonadales]; f__[Fimbriimonadaceae]; g__Fimbriimonas; s__	0.999093574	OTU893
894	27e2f1efef1ef27933bbc05b37a21e4d	k__Bacteria; p__Bacteroidetes; c__[Saprospirae]; o__[Saprospirales]; f__Chitinophagaceae; g__; s__	0.962436951	OTU894
895	27e31a5918e08ad3e0c49f8fc0581729	k__Bacteria; p__Verrucomicrobia; c__[Spartobacteria]; o__[Chthoniobacterales]; f__[Chthoniobacteraceae]; g__; s__	0.997631236	OTU895
896	27ebc9ae884f2286b7c089b13489da81	k__Bacteria; p__Planctomycetes; c__Phycisphaerae; o__WD2101; f__; g__; s__	0.999999996	OTU896
897	27f84037a32f42d06f180776774f748e	k__Bacteria; p__Bacteroidetes; c__[Saprospirae]; o__[Saprospirales]; f__Saprospiraceae; g__; s__	0.999850015	OTU897
898	280cf76faf58277a762de0b110a62286	k__Bacteria; p__Bacteroidetes; c__Bacteroidia; o__Bacteroidales; f__; g__; s__	0.990188088	OTU898
899	281003daa4474ea7aa8b069b4c5a58ee	k__Bacteria; p__Actinobacteria; c__Thermoleophilia; o__Gaiellales; f__Gaiellaceae; g__; s__	0.999446867	OTU899
900	28145a50e128483e46107e5e61a71077	k__Bacteria; p__Proteobacteria; c__Alphaproteobacteria; o__Rhizobiales; f__Hyphomicrobiaceae; g__Devosia; s__	0.758725565	OTU900
901	282128cb66ae5d73daed29331925fca6	k__Bacteria; p__Proteobacteria; c__Betaproteobacteria; o__Ellin6067; f__; g__; s__	0.999999954	OTU901
902	282187c797ba6cadf207eae1f6ff6f3c	k__Bacteria; p__Proteobacteria; c__Gammaproteobacteria; o__Aeromonadales; f__Aeromonadaceae; g__Aeromonas	0.999571845	OTU902
903	282c94b50626ace6c187d046af901746	k__Bacteria; p__Proteobacteria; c__Betaproteobacteria; o__Burkholderiales; f__Comamonadaceae	0.999997661	OTU903
904	2844d3a3954b2e59ab90b50263331063	k__Bacteria; p__Cyanobacteria; c__ML635J-21; o__; f__; g__; s__	0.999993444	OTU904
905	284e2fca92e9a036f4fa0f149a018306	k__Bacteria; p__Proteobacteria; c__Gammaproteobacteria; o__Xanthomonadales; f__Sinobacteraceae; g__Steroidobacter; s__	0.999999923	OTU905
906	285156035a7bcf48d5ebb040e1717a07	k__Bacteria; p__Proteobacteria; c__Alphaproteobacteria; o__; f__; g__; s__	0.807461931	OTU906
907	2857c0926d1207d275b924856a1c80d2	k__Bacteria; p__Firmicutes; c__Bacilli; o__Bacillales; f__Planococcaceae	0.877709385	OTU907
908	28629aa6b6ac724608d707b827aa44fb	k__Bacteria; p__Proteobacteria; c__Alphaproteobacteria; o__; f__; g__; s__	0.988574076	OTU908
909	286f3f96b3f2ae4f2b07a8be2464ae57	k__Bacteria; p__Bacteroidetes; c__[Saprospirae]; o__[Saprospirales]; f__Chitinophagaceae; g__Ferruginibacter; s__lapsinanis	0.998001609	OTU909
910	287f28868e6e05db00cd6e52bbc7597d	k__Bacteria; p__Planctomycetes; c__Planctomycetia; o__Gemmatales; f__Gemmataceae; g__Gemmata; s__	0.999998514	OTU910
911	28902ca0f5e03a0bf689824ca561b230	k__Bacteria; p__Acidobacteria; c__RB25; o__; f__; g__; s__	0.999980295	OTU911
912	289b013e05ce05084c771e1d951d8f97	k__Bacteria; p__Proteobacteria; c__Betaproteobacteria; o__Rhodocyclales; f__Rhodocyclaceae; g__Sulfuritalea; s__	0.993705313	OTU912
913	28a9be0a8be66cac84589ddff44cd523	k__Bacteria; p__Planctomycetes; c__Planctomycetia; o__Pirellulales; f__Pirellulaceae; g__; s__	0.999900513	OTU913
914	28b818fded7df9117fcd604aaf44415f	k__Bacteria; p__Proteobacteria; c__Gammaproteobacteria; o__Thiotrichales; f__Piscirickettsiaceae; g__; s__	0.993465204	OTU914
915	28d97a0f9446b82d6caf6c0ed1a2b16d	k__Bacteria; p__Firmicutes; c__Bacilli; o__Bacillales; f__Planococcaceae; g__Sporosarcina; s__aquimarina	0.892411103	OTU915
916	28de290c782c3d6c8b2c4f1ed77f205f	k__Bacteria; p__Actinobacteria; c__Actinobacteria; o__Actinomycetales; f__Micrococcaceae; g__Arthrobacter	0.895955818	OTU916
917	28e4569461a1df48a639ca38d6dbc2fc	k__Bacteria; p__Cyanobacteria; c__ML635J-21; o__; f__; g__; s__	0.99951334	OTU917
918	28e6677004b2fd5a27e6b60e48c3b2e8	k__Bacteria; p__Bacteroidetes; c__[Saprospirae]; o__[Saprospirales]; f__Chitinophagaceae; g__Flavisolibacter; s__	0.821033556	OTU918
919	28f2c6036d9b80c518fc1495624d7ce8	k__Bacteria; p__Actinobacteria; c__Actinobacteria; o__Actinomycetales; f__Geodermatophilaceae; g__; s__	0.977602299	OTU919
920	28fcb1d41c7ab21e0732dde2d1dcfc2e	k__Bacteria; p__Bacteroidetes; c__[Saprospirae]; o__[Saprospirales]; f__Chitinophagaceae; g__Sediminibacterium; s__	0.931675821	OTU920
921	2915c2a41c2f0a5ee3206c20950b6fe1	k__Bacteria; p__Actinobacteria; c__Acidimicrobiia; o__Acidimicrobiales; f__; g__; s__	0.999690011	OTU921
922	293b1a390f14bdef254475af81b94c35	k__Bacteria; p__Proteobacteria; c__Alphaproteobacteria; o__Rhizobiales; f__Hyphomicrobiaceae; g__Rhodoplanes; s__	0.998672408	OTU922
923	2944e6f80a7a851cc31a06df14d0028a	k__Bacteria; p__Planctomycetes; c__Phycisphaerae; o__WD2101; f__; g__; s__	0.998837171	OTU923
924	294f864529e7698e9439ef100427ebe2	k__Bacteria; p__Proteobacteria; c__Betaproteobacteria; o__Rhodocyclales; f__Rhodocyclaceae; g__Zoogloea; s__	0.715541734	OTU924
925	29663aa0be763303153426c3783f874d	k__Bacteria; p__Bacteroidetes; c__[Saprospirae]; o__[Saprospirales]; f__Chitinophagaceae; g__; s__	0.999954102	OTU925
926	296df6b9f3181290df7fc4c417ff18e3	k__Bacteria	0.999999997	OTU926
927	2974468eb6aea7431e76761cc53c27db	k__Bacteria; p__Proteobacteria; c__Deltaproteobacteria; o__Myxococcales; f__Polyangiaceae; g__; s__	0.999302169	OTU927
928	297c501fcbbc2152498056de3b0a75c0	k__Bacteria	1.0	OTU928
929	297ccbe79d52ab43682cf573d810be9c	k__Bacteria; p__Proteobacteria; c__Gammaproteobacteria; o__Legionellales; f__Coxiellaceae; g__; s__	0.997901841	OTU929
930	297d8e321caa1118818bfedb9908ec81	k__Bacteria; p__Firmicutes; c__Bacilli; o__Bacillales	0.999998561	OTU930
931	2988fa1676e6fdd0af3bf6ba655a3569	k__Bacteria; p__Proteobacteria; c__Alphaproteobacteria; o__Rhizobiales; f__; g__; s__	0.986680731	OTU931
932	299a041e9308b580a98b1a3dd81d111b	k__Bacteria; p__Bacteroidetes	0.999999969	OTU932
933	29a94d1d59a43ed02b5061baacb6ea24	k__Bacteria; p__Planctomycetes; c__Planctomycetia; o__B97; f__; g__; s__	0.999996252	OTU933
934	29be162c3e73d2f8a9f15a60cf8ca18f	k__Bacteria; p__Proteobacteria; c__Gammaproteobacteria; o__Pseudomonadales; f__Pseudomonadaceae	0.878850048	OTU934
935	29ce41aa46b2614e6fc09c3340d2534a	k__Bacteria; p__Proteobacteria; c__Betaproteobacteria; o__Burkholderiales; f__Comamonadaceae	0.998466271	OTU935
936	29e71b2d84b49b76fe969195edbfe7f7	k__Bacteria; p__Proteobacteria; c__Betaproteobacteria; o__Neisseriales; f__Neisseriaceae	0.821621656	OTU936
937	29e812073b970538253558c73f384398	k__Bacteria; p__Proteobacteria; c__Gammaproteobacteria; o__Enterobacteriales; f__Enterobacteriaceae	0.999989053	OTU937
938	29fdf5578f60e47fe7ba22d1603ccba6	k__Bacteria; p__Proteobacteria; c__Betaproteobacteria; o__Burkholderiales; f__Comamonadaceae	0.999220106	OTU938
939	29fe66f766d3c6dab52e2adae772e975	k__Bacteria; p__Bacteroidetes; c__[Saprospirae]; o__[Saprospirales]; f__Chitinophagaceae; g__Terrimonas; s__	0.897180257	OTU939
940	2a00721a3e127aecd1793ac01d82b6ee	k__Bacteria; p__Bacteroidetes; c__[Saprospirae]; o__[Saprospirales]; f__Chitinophagaceae; g__; s__	0.986757431	OTU940
941	2a01f04f146003fba0f4633afbd7c2c2	k__Bacteria; p__Proteobacteria; c__Alphaproteobacteria; o__Rhizobiales; f__Bradyrhizobiaceae; g__Balneimonas; s__	0.999269362	OTU941
942	2a0bea09c418291715b0c4f3bd87f973	k__Bacteria; p__Planctomycetes; c__Planctomycetia; o__Gemmatales; f__Gemmataceae; g__; s__	0.99998906	OTU942
943	2a15e75ef5ae9cf786e02a343ab9ee18	k__Bacteria; p__Bacteroidetes; c__Sphingobacteriia; o__Sphingobacteriales; f__; g__; s__	0.999427931	OTU943
944	2a1fd4275e704b36c6c886f4cb08a7d3	k__Bacteria; p__Bacteroidetes; c__Sphingobacteriia; o__Sphingobacteriales; f__Sphingobacteriaceae	0.994357159	OTU944
945	2a2c433c7461620a48c71b1dfe065006	k__Bacteria; p__Proteobacteria; c__Deltaproteobacteria; o__MIZ46; f__; g__; s__	1.0	OTU945
946	2a2f140adcf3cb5cbcaa116b00ce9a12	k__Bacteria; p__Bacteroidetes; c__[Saprospirae]; o__[Saprospirales]; f__Chitinophagaceae	0.999953059	OTU946
947	2a3457f9e8b1b3eeea200b1f1b2bd6ce	k__Bacteria; p__Proteobacteria; c__Betaproteobacteria; o__Burkholderiales; f__Comamonadaceae	0.997483293	OTU947
948	2a4d8df627c954aff9cb61d3f3cdab66	k__Bacteria; p__Proteobacteria; c__Gammaproteobacteria; o__Legionellales; f__Coxiellaceae; g__; s__	0.9918806	OTU948
949	2a4fb7ab8765480ef14636465871ac27	k__Bacteria; p__Proteobacteria; c__Alphaproteobacteria; o__Rhizobiales; f__Hyphomicrobiaceae	0.77488546	OTU949
950	2a653df6413d20f55be9d3391cdf4942	k__Bacteria; p__Proteobacteria; c__Alphaproteobacteria	0.999269435	OTU950
951	2a6d13b34daf7a63d7007cd49da03eff	k__Bacteria; p__Proteobacteria; c__Alphaproteobacteria; o__Rhizobiales; f__; g__; s__	0.947613208	OTU951
952	2a720f2bb26470ac9599bebf608757ac	k__Bacteria; p__Bacteroidetes; c__Sphingobacteriia; o__Sphingobacteriales; f__; g__; s__	0.999985536	OTU952
953	2a8323c1292479dbf63fb2cd11e36b4c	k__Bacteria; p__Acidobacteria; c__Solibacteres; o__Solibacterales; f__[Bryobacteraceae]; g__Bryobacter; s__	0.999999963	OTU953
954	2a8f914fe27f5365dffadd48575d70b8	k__Bacteria; p__Proteobacteria; c__Gammaproteobacteria; o__Legionellales; f__Legionellaceae	0.999503066	OTU954
955	2a9533ce2d71ccc26fe67b90521eb73b	k__Bacteria; p__WPS-2; c__; o__; f__; g__; s__	0.99999975	OTU955
956	2a98d627c04532cfb23238875b839686	k__Bacteria; p__Proteobacteria; c__Gammaproteobacteria; o__Aeromonadales; f__Aeromonadaceae	0.999713459	OTU956
957	2aa3ca2623ccf5a2b59e8116d478fff0	k__Bacteria; p__Proteobacteria; c__Alphaproteobacteria; o__Rhodospirillales; f__Rhodospirillaceae; g__Azospirillum	0.983772362	OTU957
958	2aab08ee7592981e8c273a7c4a6cf436	k__Bacteria; p__Proteobacteria; c__Betaproteobacteria; o__Burkholderiales; f__Comamonadaceae	0.964282757	OTU958
959	2ab4fe927a04fe67aaa89b63c848ea3f	k__Bacteria	1.0	OTU959
960	2ad0514c487229c639882701494adb18	k__Bacteria; p__Acidobacteria; c__Acidobacteria-6; o__iii1-15; f__; g__; s__	0.994314879	OTU960
961	2ad239fc1fb968b7533ce330abf832f1	k__Bacteria; p__Chlamydiae; c__Chlamydiia; o__Chlamydiales; f__Parachlamydiaceae	0.838749299	OTU961
962	2ae647173d6c1772ac9828bf6c4966ff	k__Bacteria; p__Bacteroidetes; c__[Saprospirae]; o__[Saprospirales]; f__Chitinophagaceae	0.999997442	OTU962
963	2ae6fd0603ea458ed3ac980887a8eb82	k__Bacteria; p__Proteobacteria; c__Alphaproteobacteria; o__Rhodospirillales; f__Rhodospirillaceae; g__Azospirillum	0.99933082	OTU963
964	2ae9f9a6d84c26f95ef1982c1c3a8e5f	k__Bacteria; p__Proteobacteria; c__Gammaproteobacteria; o__Enterobacteriales; f__Enterobacteriaceae	0.999999338	OTU964
965	2b0f4aad4e0f8b9e9551f97d27478500	k__Bacteria; p__Proteobacteria; c__Deltaproteobacteria; o__Bdellovibrionales; f__Bdellovibrionaceae; g__Bdellovibrio; s__bacteriovorus	0.861320901	OTU965
966	2b1151e9b34841d20030491c70283e3c	k__Bacteria; p__Acidobacteria; c__Acidobacteria-6; o__iii1-15; f__mb2424; g__; s__	0.888251582	OTU966
967	2b1891e2ae6cc99e8415227872225684	k__Bacteria; p__Proteobacteria; c__Gammaproteobacteria; o__Xanthomonadales; f__Sinobacteraceae; g__Nevskia; s__ramosa	0.999924273	OTU967
968	2b20f86e70bf4c1df7c5a4bd1b146701	k__Bacteria; p__Bacteroidetes; c__At12OctB3; o__; f__; g__; s__	0.998552861	OTU968
969	2b25ec6d262d3f9f84f50b393b087057	k__Bacteria; p__Verrucomicrobia; c__[Spartobacteria]; o__[Chthoniobacterales]; f__[Chthoniobacteraceae]; g__; s__	0.992645177	OTU969
970	2b2705b1a7444985bceb3f85259e4c9c	k__Bacteria; p__Proteobacteria; c__Gammaproteobacteria; o__Pseudomonadales; f__Pseudomonadaceae; g__; s__	0.702756492	OTU970
971	2b2e8911a4c3c12cfaab96f1688e7896	k__Bacteria; p__Proteobacteria; c__Alphaproteobacteria; o__Rhodobacterales; f__Hyphomonadaceae; g__Woodsholea; s__maritima	0.984375227	OTU971
972	2b2ee41f454391de3069fd3796c592de	k__Bacteria; p__TM6; c__SBRH58; o__; f__; g__; s__	0.999999902	OTU972
973	2b390000fdf08ea77261f80ebbfcd9f7	k__Bacteria; p__Proteobacteria; c__Betaproteobacteria; o__Burkholderiales; f__Comamonadaceae; g__Pelomonas; s__saccharophila	0.920427149	OTU973
974	2b401542b5dd5a79c75c8df630f8da51	k__Bacteria; p__Firmicutes; c__Bacilli; o__Bacillales; f__Paenibacillaceae; g__Paenibacillus	0.962429704	OTU974
975	2b57779fda7132f46a1063a2febf5c47	k__Bacteria; p__Chloroflexi; c__Ktedonobacteria; o__Thermogemmatisporales; f__Thermogemmatisporaceae; g__; s__	0.991858343	OTU975
976	2b673ed3c13d9854911406f414da3e66	k__Bacteria; p__Proteobacteria; c__Betaproteobacteria; o__Burkholderiales; f__; g__; s__	0.721697708	OTU976
977	2b7908a79d96e44ff3c0ce48863581cd	k__Bacteria	0.999560969	OTU977
978	2b7fc5d187d77f56660be898b595c182	k__Bacteria; p__Proteobacteria; c__Alphaproteobacteria; o__Rhizobiales; f__; g__; s__	0.990939027	OTU978
979	2b8313923596f09c18a4b6802c632b36	k__Bacteria; p__Bacteroidetes; c__Cytophagia; o__Cytophagales; f__Cytophagaceae; g__Dyadobacter; s__	1.0	OTU979
980	2b876034b0455543c9bed1cf3afd33e7	k__Bacteria; p__Firmicutes; c__Bacilli; o__Bacillales	0.999976135	OTU980
981	2b898f41f04b169fb2f932e18bf1213a	k__Bacteria; p__Actinobacteria; c__Thermoleophilia; o__Gaiellales; f__Gaiellaceae; g__; s__	0.999676768	OTU981
982	2b9bc1395f3c383cf93def853e9a4bbd	k__Bacteria; p__Proteobacteria; c__Gammaproteobacteria; o__Pseudomonadales; f__Pseudomonadaceae; g__Pseudomonas	0.834088435	OTU982
983	2ba144311cf8c1d3a81dc0dc3be76552	k__Bacteria	0.999999978	OTU983
984	2bae2a8a09b41b96737c5bd21343f3d6	k__Bacteria; p__Proteobacteria; c__Alphaproteobacteria; o__Rhodospirillales; f__Rhodospirillaceae; g__; s__	0.93948823	OTU984
985	2bbb28b70c3a3757e48663f4d0003ecc	k__Bacteria; p__Proteobacteria; c__Alphaproteobacteria; o__Sphingomonadales; f__Sphingomonadaceae; g__Sphingobium; s__yanoikuyae	0.921433969	OTU985
986	2bce2c03a49a801da9460b2b3b98bc70	k__Bacteria; p__Proteobacteria; c__Alphaproteobacteria; o__Rhodospirillales; f__Rhodospirillaceae; g__Reyranella; s__massiliensis	0.740947606	OTU986
987	2bef8d861b970e350ea8fda1f4cb22ed	k__Bacteria; p__Bacteroidetes; c__Flavobacteriia; o__Flavobacteriales; f__Flavobacteriaceae; g__Flavobacterium; s__	0.999855555	OTU987
988	2bfc444d99fc17e236caae6b5688d0ac	k__Bacteria; p__Proteobacteria; c__Gammaproteobacteria; o__Enterobacteriales; f__Enterobacteriaceae	0.999995136	OTU988
989	2bff9d064192234b5ee919c9ed5c39cb	k__Bacteria; p__Planctomycetes; c__Planctomycetia; o__Planctomycetales; f__Planctomycetaceae; g__Planctomyces; s__	0.999993533	OTU989
990	2c01f4b179c151933721f59f33882687	k__Bacteria; p__Proteobacteria; c__Betaproteobacteria; o__Burkholderiales; f__Comamonadaceae; g__Pelomonas; s__saccharophila	0.744955028	OTU990
991	2c0bf3b13c53cd8287ac1ec974d8db56	k__Bacteria; p__Bacteroidetes; c__[Saprospirae]; o__[Saprospirales]; f__Chitinophagaceae; g__Ferruginibacter; s__lapsinanis	0.923454617	OTU991
992	2c19bd7c706875ef608e3acb3c7cc552	k__Bacteria; p__Bacteroidetes; c__[Saprospirae]; o__[Saprospirales]; f__Chitinophagaceae; g__; s__	0.742556065	OTU992
993	2c218bb4785c2f98e6ae21f46cfd7897	k__Bacteria; p__Proteobacteria; c__Alphaproteobacteria; o__BD7-3; f__; g__; s__	0.960982958	OTU993
994	2c300e46d48092f310803526bfb59ee8	k__Bacteria; p__Proteobacteria; c__Betaproteobacteria; o__Burkholderiales; f__Comamonadaceae; g__Pelomonas; s__saccharophila	0.776343582	OTU994
995	2c306f57e07b1fac001ef5dc54ad7aa6	k__Bacteria; p__Planctomycetes; c__Phycisphaerae; o__Phycisphaerales; f__; g__; s__	0.999998697	OTU995
996	2c322c1dd224d0c151d6cc58bae64ebe	k__Bacteria; p__Proteobacteria; c__Betaproteobacteria; o__Methylophilales; f__Methylophilaceae; g__Methylotenera; s__versatilis	0.996906659	OTU996
997	2c33df3a9bfa410e29eeec9cac59412d	k__Bacteria; p__Proteobacteria; c__Alphaproteobacteria; o__Rhizobiales; f__Rhizobiaceae	0.982034158	OTU997
998	2c3d0059e0f336de6e8d9cc76f2eab86	k__Bacteria; p__Cyanobacteria; c__ML635J-21; o__; f__; g__; s__	1.0	OTU998
999	2c576aff537117d33db387044315cd67	k__Bacteria; p__Proteobacteria; c__Alphaproteobacteria; o__Rhodospirillales; f__Rhodospirillaceae; g__; s__	0.987459148	OTU999
1000	2c69cccc1ff81f7660c07fc59c84a3b8	k__Bacteria; p__Bacteroidetes; c__[Saprospirae]; o__[Saprospirales]; f__Chitinophagaceae; g__Lacibacter; s__cauensis	0.989867048	OTU1000
1001	2c6fb8aef7831984f3d802bf7bc49db8	k__Bacteria; p__Chlamydiae; c__Chlamydiia; o__Chlamydiales; f__Parachlamydiaceae	0.99938316	OTU1001
1002	2c7c9e485b03e7f97fe95740fdef90e2	k__Bacteria; p__Proteobacteria; c__Alphaproteobacteria; o__Rhodobacterales; f__Hyphomonadaceae; g__Woodsholea; s__maritima	0.794825282	OTU1002
1003	2c88ca1aca14b4003601fa73ffe37b4b	k__Bacteria; p__Firmicutes; c__Bacilli; o__Bacillales; f__Bacillaceae; g__Bacillus	0.817904005	OTU1003
1004	2c8ddec73e99f6aced78fa83dae46269	k__Bacteria; p__Proteobacteria; c__Gammaproteobacteria; o__Pseudomonadales; f__Pseudomonadaceae; g__Pseudomonas	0.713006566	OTU1004
1005	2c96c8fb6f6a0ed8c2dee674a01f43ca	k__Bacteria; p__Proteobacteria; c__Betaproteobacteria; o__Rhodocyclales; f__Rhodocyclaceae; g__Dechloromonas	0.757647061	OTU1005
1006	2ca8be1829d67650bd072a0281d0a78c	k__Bacteria; p__Chlamydiae; c__Chlamydiia; o__Chlamydiales; f__; g__; s__	0.801754277	OTU1006
1007	2cb2012a2e432fac1c0280085201604e	k__Bacteria; p__Proteobacteria; c__Gammaproteobacteria; o__Pseudomonadales; f__Pseudomonadaceae; g__Pseudomonas; s__	0.781237431	OTU1007
1008	2cb7d460a06fbbbcbbe60136ee2c3836	k__Bacteria; p__Proteobacteria; c__Betaproteobacteria; o__Burkholderiales; f__Comamonadaceae; g__Aquamonas; s__fontana	0.83995749	OTU1008
1009	2cb99cc4102d152e0d8e2f230152743c	k__Bacteria; p__Firmicutes; c__Bacilli; o__Bacillales; f__; g__; s__	0.754437356	OTU1009
1010	2cc6f49e53724dc8e8bdd9fc5346b3fb	k__Bacteria; p__Verrucomicrobia; c__Verrucomicrobiae; o__Verrucomicrobiales; f__Verrucomicrobiaceae; g__Prosthecobacter; s__	0.718116213	OTU1010
1011	2ccfbe81dcb2a30f61c66455a7ce92be	k__Bacteria; p__Proteobacteria; c__Betaproteobacteria	0.999988536	OTU1011
1012	2cdab40bb9328aaca170a8831c277ba5	k__Bacteria; p__Proteobacteria; c__Betaproteobacteria; o__Rhodocyclales; f__Rhodocyclaceae	0.788642852	OTU1012
1013	2cdc80575d99999bbc790d3683d60879	k__Bacteria; p__; c__; o__; f__; g__; s__	0.921637638	OTU1013
1014	2ce27498e7c04360ef6bcef2c34da3d8	k__Bacteria; p__Fibrobacteres; c__Fibrobacteria; o__258ds10; f__; g__; s__	1.0	OTU1014
1015	2ceb9b017b42ea15101a3aab70881ea5	k__Bacteria; p__Proteobacteria; c__Alphaproteobacteria; o__Rhizobiales	0.774220683	OTU1015
1016	2cee54b259de60b087645d239bb06f80	k__Bacteria; p__Proteobacteria; c__Alphaproteobacteria; o__Rhodospirillales; f__Rhodospirillaceae; g__Reyranella; s__massiliensis	0.982524693	OTU1016
1017	2cfd095f225150d0f9d4638de103a681	k__Bacteria	0.998000947	OTU1017
1018	2cff6811f75b0640acecfcb0c4ee09c1	k__Bacteria; p__Armatimonadetes; c__0319-6E2; o__; f__; g__; s__	0.99998118	OTU1018
1019	2d05699b80af57bcfe7cd16970c63d0c	k__Bacteria; p__Chloroflexi; c__Thermomicrobia; o__JG30-KF-CM45; f__; g__; s__	0.86748889	OTU1019
1020	2d1467ad727f996cef4d5a65c9fd1156	k__Bacteria; p__Verrucomicrobia; c__[Pedosphaerae]; o__[Pedosphaerales]; f__Ellin517; g__; s__	0.999995662	OTU1020
1021	2d1cd7e5ee0d74d9cd69a9b8329693c0	k__Bacteria; p__WPS-2; c__; o__; f__; g__; s__	0.999907415	OTU1021
1022	2d1f48c7660a485cc99f6ae970dc6955	k__Bacteria; p__Proteobacteria; c__Gammaproteobacteria; o__Legionellales	0.980511531	OTU1022
1023	2d2a55e23b1824139bcd7b478f176de6	k__Bacteria; p__BRC1; c__PRR-11; o__; f__; g__; s__	0.999995512	OTU1023
1024	2d30d4292e1c7050e649c5cee451c392	k__Bacteria; p__Planctomycetes; c__Planctomycetia; o__Gemmatales; f__Gemmataceae; g__Gemmata; s__	0.991511454	OTU1024
1025	2d30ebdb30cd855c4fbd1df72cadce7c	k__Bacteria; p__Proteobacteria; c__Gammaproteobacteria; o__Pseudomonadales; f__Pseudomonadaceae; g__Pseudomonas	0.934307502	OTU1025
1026	2d41166327afb317e87cda52e3c54ff8	k__Bacteria; p__Verrucomicrobia; c__Opitutae; o__Opitutales; f__Opitutaceae; g__Opitutus; s__	0.992942437	OTU1026
1027	2d434174e680caa3608fb7c71d9a1a47	k__Bacteria; p__Proteobacteria; c__Betaproteobacteria; o__Burkholderiales; f__Oxalobacteraceae; g__Massilia	0.817778534	OTU1027
1028	2d5865d92dfcd62c669126026597cb49	k__Bacteria; p__Chloroflexi; c__Ellin6529; o__; f__; g__; s__	1.0	OTU1028
1029	2d5d72d5dd04cec97727211fd4d40071	k__Bacteria; p__Firmicutes; c__Bacilli; o__Bacillales	0.999750202	OTU1029
1030	2d607a2285235c777884c5af262ff2cb	k__Bacteria; p__Proteobacteria; c__Betaproteobacteria; o__Rhodocyclales; f__Rhodocyclaceae; g__Azospira; s__restricta	0.86851578	OTU1030
1031	2d77b860dacf23cac9dca4d1b0f5249c	k__Bacteria; p__Planctomycetes; c__vadinHA49; o__p04_C01; f__; g__; s__	0.999990747	OTU1031
1032	2d7cd17da9c65699fd0a457365defc9b	k__Bacteria; p__Proteobacteria; c__Gammaproteobacteria; o__Pseudomonadales; f__Pseudomonadaceae; g__Pseudomonas	0.892906677	OTU1032
1033	2d8943b9ad4b2efedf18ab30bcfe8a8d	k__Bacteria; p__Bacteroidetes; c__[Saprospirae]; o__[Saprospirales]; f__Chitinophagaceae	1.0	OTU1033
1034	2d95e53573ae0c7393cfe38fc9e0ba9b	k__Bacteria; p__Planctomycetes; c__Planctomycetia; o__Gemmatales; f__Gemmataceae; g__Gemmata; s__	0.81195103	OTU1034
1035	2da90aa57d1f088a607cd9219ed5b39c	k__Bacteria; p__Proteobacteria; c__Deltaproteobacteria; o__Myxococcales; f__OM27; g__; s__	0.999999988	OTU1035
1036	2dbc1777a3d602a5d81f1a8df3da37f7	k__Bacteria; p__Proteobacteria; c__Gammaproteobacteria; o__Xanthomonadales; f__Sinobacteraceae; g__; s__	0.999980112	OTU1036
1037	2dc0ef2957f4dcc2d047cd1c3ddaec9c	k__Bacteria; p__Bacteroidetes; c__Sphingobacteriia; o__Sphingobacteriales; f__; g__; s__	0.999786632	OTU1037
1038	2dc987680584daca24195d0a6c510ee8	k__Bacteria; p__Actinobacteria; c__Acidimicrobiia; o__Acidimicrobiales; f__; g__; s__	0.999938213	OTU1038
1039	2de810fd47377a09c099511783baf9c3	k__Bacteria; p__Proteobacteria; c__Gammaproteobacteria; o__Pseudomonadales; f__Pseudomonadaceae; g__Pseudomonas	0.708796381	OTU1039
1040	2debb4537b5119f4b1ae0d854a1722ad	k__Bacteria; p__Proteobacteria; c__Gammaproteobacteria; o__Legionellales; f__Coxiellaceae; g__Aquicella; s__	1.0	OTU1040
1041	2decff0128e9ff6b1a315c82bc8f2b1e	k__Bacteria; p__Proteobacteria; c__Betaproteobacteria; o__Burkholderiales; f__Oxalobacteraceae; g__Duganella; s__nigrescens	0.787211146	OTU1041
1042	2e03c083d500c779ea89626b053ba6f0	k__Bacteria; p__Proteobacteria; c__Alphaproteobacteria; o__Rhizobiales; f__Hyphomicrobiaceae; g__Hyphomicrobium; s__	0.973962758	OTU1042
1043	2e17f11dc1a64c8a6b92758a37f505b7	k__Bacteria; p__Bacteroidetes; c__[Saprospirae]; o__[Saprospirales]; f__Chitinophagaceae; g__Terrimonas; s__	0.950314028	OTU1043
1044	2e256bf1f5dd75dc2c1062f7adfbb2a0	k__Bacteria; p__Proteobacteria; c__Betaproteobacteria; o__Burkholderiales; f__Comamonadaceae	0.99995282	OTU1044
1045	2e303cf4cd5c7f55b1d7b01fb39d7404	k__Bacteria; p__Proteobacteria; c__Betaproteobacteria; o__Burkholderiales; f__Comamonadaceae	0.918751608	OTU1045
1046	2e3fbc3be2ceb44b90e356f64e7ad5de	k__Bacteria; p__Proteobacteria; c__Alphaproteobacteria; o__Rhodobacterales; f__Rhodobacteraceae	0.997861021	OTU1046
1047	2e4a2e5ad75f2d321aadefddacb2fca7	k__Bacteria; p__Proteobacteria; c__Gammaproteobacteria; o__Xanthomonadales; f__Sinobacteraceae; g__; s__	0.999999985	OTU1047
1048	2e4e712708cad29b7b17be1cef5db62f	k__Bacteria; p__Proteobacteria; c__Betaproteobacteria; o__Burkholderiales; f__Comamonadaceae	0.863804239	OTU1048
1049	2e515a016d57295bb418609d1be9756f	k__Bacteria; p__Proteobacteria; c__Gammaproteobacteria; o__Xanthomonadales; f__Sinobacteraceae; g__Solimonas; s__soli	0.877645334	OTU1049
1050	2e5fa4625580314ecf9ab0d512210984	k__Bacteria; p__Bacteroidetes; c__[Saprospirae]; o__[Saprospirales]; f__Chitinophagaceae; g__; s__	0.979703109	OTU1050
1051	2e6c30b7894239be4acf9038ffd54e1b	k__Bacteria; p__Planctomycetes; c__Planctomycetia; o__Gemmatales; f__Gemmataceae; g__Gemmata; s__	0.999996842	OTU1051
1052	2e6c5f62e76ad471215ac61f8eb1e291	k__Bacteria; p__Proteobacteria; c__Betaproteobacteria; o__Neisseriales; f__Neisseriaceae; g__Vogesella; s__	0.999545885	OTU1052
1053	2e6d9464820cfd75a56e1049fba5c7d8	k__Bacteria; p__Verrucomicrobia; c__[Methylacidiphilae]; o__Methylacidiphilales; f__; g__; s__	0.749828841	OTU1053
1054	2e7d2f0316e2a947f6c627919223ff08	k__Bacteria; p__Planctomycetes; c__Planctomycetia; o__Pirellulales; f__Pirellulaceae; g__; s__	0.999996212	OTU1054
1055	2e81ecb558ea5f84c111f06d2c9a27ed	k__Bacteria; p__Proteobacteria; c__Gammaproteobacteria; o__Enterobacteriales; f__Enterobacteriaceae; g__Pseudomonas; s__syringae	0.989780436	OTU1055
1056	2e83c0b903b34b9fe0169c70d0a11f2d	k__Bacteria; p__Cyanobacteria; c__ML635J-21; o__; f__; g__; s__	0.971067698	OTU1056
1057	2e8e7e12868c80893da0dc05903e8688	k__Bacteria; p__Bacteroidetes; c__Flavobacteriia; o__Flavobacteriales; f__Flavobacteriaceae; g__Flavobacterium; s__	0.975079281	OTU1057
1058	2e8f91cb11519222402a41f68ee9dbf7	k__Bacteria; p__Proteobacteria; c__Alphaproteobacteria; o__Sphingomonadales; f__Erythrobacteraceae; g__Lutibacterium; s__	0.933976374	OTU1058
1059	2e97386163251b4709e7a42e560a835a	k__Bacteria; p__Proteobacteria; c__Betaproteobacteria; o__Burkholderiales; f__Comamonadaceae; g__Pelomonas	0.839839388	OTU1059
1060	2e9ba3af3a556e7ae34c453ee7baaa11	k__Bacteria; p__Proteobacteria; c__Betaproteobacteria; o__Rhodocyclales; f__Rhodocyclaceae	0.956160443	OTU1060
1061	2eaed6c25795997111da859b0117268a	k__Bacteria; p__Bacteroidetes; c__[Saprospirae]; o__[Saprospirales]; f__Chitinophagaceae; g__Flavisolibacter; s__	0.999633869	OTU1061
1062	2ee6464a1017528bb73d9a1b76ec0045	k__Bacteria; p__Proteobacteria; c__Betaproteobacteria; o__Burkholderiales; f__Comamonadaceae	0.999914217	OTU1062
1063	2ee875df2e5b2a3ec11099ba4d7704e9	k__Bacteria; p__Chloroflexi; c__Ellin6529; o__; f__; g__; s__	0.999999991	OTU1063
1064	2efb79fd6573738137582fc277e6e219	k__Bacteria; p__Actinobacteria; c__Actinobacteria; o__Micrococcales; f__; g__; s__	1.0	OTU1064
1065	2f031a61a320cf2abf5952f3deedcb36	k__Bacteria; p__Chloroflexi; c__S085; o__; f__; g__; s__	0.999999724	OTU1065
1066	2f055e0679d1f154011dca97a9aa4c7a	k__Bacteria; p__Verrucomicrobia; c__[Pedosphaerae]; o__[Pedosphaerales]	0.97760591	OTU1066
1067	2f12d1c943c6538fc223f2bd1669a3fc	k__Bacteria; p__Verrucomicrobia; c__Opitutae; o__[Cerasicoccales]; f__[Cerasicoccaceae]; g__; s__	0.941380727	OTU1067
1068	2f174a601be150061dfcfa6f87ca6e8c	k__Bacteria; p__Proteobacteria; c__Betaproteobacteria; o__Burkholderiales; f__Comamonadaceae	0.999993308	OTU1068
1069	2f35c8e5bde1cc90e7d85cabbd67c8c1	k__Bacteria; p__Bacteroidetes; c__[Saprospirae]; o__[Saprospirales]; f__Chitinophagaceae; g__; s__	0.999554783	OTU1069
1070	2f462a88477247f77cbc4828f856f73f	k__Bacteria; p__Proteobacteria; c__Betaproteobacteria; o__Rhodocyclales; f__Rhodocyclaceae	0.87858176	OTU1070
1071	2f47578dc8da92126f11cfc0ab5bd1c1	k__Bacteria; p__Acidobacteria; c__[Chloracidobacteria]; o__PK29; f__; g__; s__	1.0	OTU1071
1072	2f4f3c34a8e1a36a288f3db18de556b5	k__Bacteria; p__Proteobacteria; c__Deltaproteobacteria; o__Myxococcales; f__Polyangiaceae	0.962647593	OTU1072
1073	2f69d8af02218d52dd18dc3dfa530b48	k__Bacteria; p__Cyanobacteria; c__ML635J-21; o__; f__; g__; s__	0.999999989	OTU1073
1074	2f6eb424ca2beace2b7d9762d97588be	k__Bacteria; p__Bacteroidetes; c__[Saprospirae]; o__[Saprospirales]; f__Chitinophagaceae; g__Trachelomonas; s__volvocinopsis	0.993859282	OTU1074
1075	2f76062a091ed6672bf8018f060a65a5	k__Bacteria; p__Proteobacteria; c__Betaproteobacteria; o__Burkholderiales; f__Oxalobacteraceae; g__Cupriavidus; s__	0.999998293	OTU1075
1076	2f77d3e2dbe802cddd331a9b3be420db	k__Bacteria; p__Proteobacteria; c__Betaproteobacteria; o__Rhodocyclales; f__Rhodocyclaceae; g__KD1-23; s__	0.993256218	OTU1076
1077	2f9389b15742b3245a24bd6e299304fc	k__Bacteria; p__Proteobacteria; c__Betaproteobacteria; o__Burkholderiales; f__Comamonadaceae	0.996272146	OTU1077
1078	2f93bd88d3ac0d3f9b79729dce5dd4aa	k__Bacteria; p__Gemmatimonadetes; c__Gemmatimonadetes; o__C114; f__; g__; s__	1.0	OTU1078
1079	2fa482651fc41bcb809278edbd86edc3	k__Bacteria; p__Proteobacteria; c__Betaproteobacteria	0.877138887	OTU1079
1080	2fa8763229aad8cdfc2672d1a7255025	k__Bacteria; p__Bacteroidetes; c__[Saprospirae]; o__[Saprospirales]; f__; g__; s__	0.999999566	OTU1080
1081	2fac845da336657d55f1a9f350c6bc09	k__Bacteria; p__Proteobacteria; c__Alphaproteobacteria; o__Rhizobiales; f__Hyphomicrobiaceae; g__Hyphomicrobium; s__	0.853474583	OTU1081
1082	2fc5d97fd78620800591984a82837ceb	k__Bacteria	0.999999896	OTU1082
1083	2fcdd7d5b1ee25dec2ad4084165b3007	k__Bacteria; p__Cyanobacteria; c__Chloroplast; o__Chlorophyta; f__Chlamydomonadaceae; g__Chlamydomonas; s__reinhardtii	0.999999999	OTU1083
1084	2fd096c3ce1db58534d95f565bb36e3b	k__Bacteria; p__Firmicutes; c__Bacilli; o__Bacillales; f__Bacillaceae	0.912817681	OTU1084
1085	2fdd8ca8c78fef46ed8f3439bfdb8da1	k__Bacteria; p__Verrucomicrobia; c__[Methylacidiphilae]; o__Methylacidiphilales; f__LD19; g__; s__	0.99998446	OTU1085
1086	2fed78df189235cf9f14a6d9075b41e5	k__Bacteria; p__Proteobacteria; c__Deltaproteobacteria; o__Bdellovibrionales; f__Bdellovibrionaceae; g__Bdellovibrio; s__	0.997526893	OTU1086
1087	2fef58409338cbf0400b9641dee9806c	k__Bacteria; p__Bacteroidetes; c__[Saprospirae]; o__[Saprospirales]; f__Chitinophagaceae; g__; s__	0.886930255	OTU1087
1088	3002b8e789986b369bf957e7a8a3290e	k__Bacteria; p__Proteobacteria; c__Alphaproteobacteria; o__Rhodospirillales; f__; g__; s__	0.999999057	OTU1088
1089	300e5bc94f4e256ab0c76eb294c06e90	k__Bacteria; p__Proteobacteria; c__Betaproteobacteria	0.999885408	OTU1089
1090	30242ff322d5761fc7c180f70f895606	k__Bacteria; p__Chloroflexi; c__Thermomicrobia; o__JG30-KF-CM45; f__; g__; s__	0.999970741	OTU1090
1091	30265ba96fe10a65605f4b299dfabe32	k__Bacteria; p__Bacteroidetes; c__Bacteroidia; o__Bacteroidales; f__; g__; s__	0.972104301	OTU1091
1092	3026c9e548fbd1ab34d36713606bff5a	k__Bacteria; p__Cyanobacteria; c__Chloroplast; o__Chlorophyta; f__Chlamydomonadaceae; g__Chlamydomonas; s__reinhardtii	0.999999902	OTU1092
1093	304378d1e66f0c5db0033ea0e0e3801c	k__Bacteria; p__Proteobacteria; c__Deltaproteobacteria; o__Bdellovibrionales; f__Bdellovibrionaceae; g__Bdellovibrio; s__	0.998334353	OTU1093
1094	305636c2bb14c4f28c2ee568289cc3f9	k__Bacteria; p__Verrucomicrobia; c__[Spartobacteria]; o__[Chthoniobacterales]; f__[Chthoniobacteraceae]; g__; s__	0.798111699	OTU1094
1095	3064483ac48a3906bce76f77cd8888cd	k__Bacteria; p__Actinobacteria; c__Actinobacteria; o__Actinomycetales; f__Nocardioidaceae; g__Nocardioides	0.906884391	OTU1095
1096	3068d5990f81bf412e1c11041cb93fe8	k__Bacteria; p__Actinobacteria; c__Thermoleophilia; o__Gaiellales; f__AK1AB1_02E; g__; s__	0.998506742	OTU1096
1097	307a3b7573717d6762798c5bc50a41ed	k__Bacteria; p__Verrucomicrobia; c__Opitutae; o__Opitutales; f__Opitutaceae; g__; s__	0.985368234	OTU1097
1098	307fc6538ca11350c8ccbac5035e0bfc	k__Bacteria; p__Cyanobacteria; c__Nostocophycideae; o__Nostocales; f__Nostocaceae; g__; s__	0.707691753	OTU1098
1099	308ae65f48d2bad3409a71f41219ae74	k__Bacteria; p__Verrucomicrobia; c__[Spartobacteria]; o__[Chthoniobacterales]; f__[Chthoniobacteraceae]; g__DA101; s__	0.998192947	OTU1099
1100	30ac1d9f425e3299da572febff03068e	k__Bacteria; p__Proteobacteria; c__Gammaproteobacteria; o__Xanthomonadales; f__Sinobacteraceae; g__Panacagrimonas; s__perspica	0.99999979	OTU1100
1101	30cc158aa3661b4305bfa0aed5310866	k__Bacteria; p__Cyanobacteria; c__ML635J-21; o__; f__; g__; s__	0.999999834	OTU1101
1102	30d8535eaeab1a0c0d0b85400abecb19	k__Bacteria; p__Chloroflexi; c__Anaerolineae; o__Anaerolineales; f__Anaerolinaceae	0.999998617	OTU1102
1103	30e2974740dcfa0f4c7ec1bd74763bc0	k__Bacteria; p__BRC1; c__PRR-11; o__; f__; g__; s__	0.999317447	OTU1103
1104	30e7354c9b064beabfb37081176eea9b	k__Bacteria; p__Actinobacteria; c__Thermoleophilia; o__Solirubrobacterales	0.999999998	OTU1104
1105	30e74a6161e80402dd47e8e846fea12f	k__Bacteria; p__Chloroflexi; c__Anaerolineae; o__WCHB1-50; f__; g__; s__	1.0	OTU1105
1106	30f9f0c34151da31d156cd5c1fefeabc	k__Bacteria; p__Proteobacteria; c__Epsilonproteobacteria; o__Campylobacterales; f__Campylobacteraceae; g__Sulfurospirillum; s__	0.999999998	OTU1106
1107	3107554453ea39f6b9e76d34fee7a5a5	k__Bacteria; p__Planctomycetes; c__Planctomycetia; o__Pirellulales; f__Pirellulaceae; g__; s__	0.999981123	OTU1107
1108	31167d2c13b14e6e54944d097129059c	k__Bacteria; p__Cyanobacteria; c__Chloroplast; o__Chlorophyta; f__Chlamydomonadaceae; g__Chlamydomonas; s__reinhardtii	0.999998088	OTU1108
1109	311919af01a67c8c08d852ee3c410425	k__Bacteria	1.0	OTU1109
1110	3125694452d98013214919bea3df321d	k__Bacteria; p__Bacteroidetes; c__Cytophagia; o__Cytophagales; f__Cytophagaceae; g__; s__	0.999999727	OTU1110
1111	312fa6bcff77deb95091c7e9580b1b72	k__Bacteria; p__Proteobacteria; c__Alphaproteobacteria; o__; f__; g__; s__	0.806836125	OTU1111
1112	3130cfd2d10b2761d659f94f9db4299f	k__Bacteria; p__Proteobacteria; c__Betaproteobacteria	0.999998495	OTU1112
1113	313a85f98077c1aa5b5ab76f7fb4b64a	k__Bacteria; p__Proteobacteria; c__Betaproteobacteria; o__Ellin6067; f__; g__; s__	0.999998289	OTU1113
1114	314341a940567bf955b51eeb5cabea6d	k__Bacteria; p__Proteobacteria; c__Gammaproteobacteria; o__Pseudomonadales; f__Pseudomonadaceae	0.999633815	OTU1114
1115	3146b12ded0ec35e4eba18dade1f3f61	k__Bacteria; p__Actinobacteria; c__Actinobacteria; o__Actinomycetales; f__Streptomycetaceae; g__Streptomyces	0.975285717	OTU1115
1116	3152011ef32272661b8fb15845e0838a	k__Bacteria; p__Proteobacteria; c__Gammaproteobacteria; o__Legionellales; f__Legionellaceae	0.999768172	OTU1116
1117	315543f28992a9bbe9f89979cddd4662	k__Bacteria; p__Proteobacteria; c__Alphaproteobacteria; o__Rhizobiales; f__Hyphomicrobiaceae; g__Hyphomicrobium; s__	0.998425288	OTU1117
1118	315fabc1ad39177ad6fb44aa012775b2	k__Bacteria; p__Proteobacteria; c__Betaproteobacteria; o__Burkholderiales; f__Oxalobacteraceae; g__Duganella; s__nigrescens	0.75521013	OTU1118
1119	316b96e2c9ce8ec37dc822202f396898	k__Bacteria	1.0	OTU1119
1120	31723824a5f0a28586590eb0f7da3981	k__Bacteria; p__Verrucomicrobia; c__[Spartobacteria]; o__[Chthoniobacterales]; f__[Chthoniobacteraceae]; g__; s__	0.789314324	OTU1120
1121	317db8a8cdc39686b3806fc6e12eb2a3	k__Bacteria; p__Planctomycetes; c__Planctomycetia; o__Pirellulales; f__Pirellulaceae; g__; s__	0.999998925	OTU1121
1122	318bdb24b15f65c6d230622f04c193e1	k__Bacteria; p__Proteobacteria; c__Gammaproteobacteria; o__Pseudomonadales; f__Pseudomonadaceae	0.999960081	OTU1122
1123	319b382a8755b10b04907dda3e196691	k__Bacteria; p__Proteobacteria; c__Alphaproteobacteria; o__Rhizobiales	0.976692115	OTU1123
1124	31a71cf081bac193cca7a9e87faccb61	k__Bacteria; p__Chlorobi; c__; o__; f__; g__; s__	1.0	OTU1124
1125	31b8634bea5b9fdc8d0cd58b11fde521	k__Bacteria; p__Proteobacteria; c__Betaproteobacteria; o__Burkholderiales; f__Comamonadaceae	0.999823961	OTU1125
1126	31bb3a9d92dd941ce61415fdb19eb598	k__Bacteria	0.999999984	OTU1126
1127	31bf1e63ac221cf860e5063904a98e49	k__Bacteria; p__Verrucomicrobia; c__[Pedosphaerae]; o__[Pedosphaerales]; f__; g__; s__	0.963083911	OTU1127
1128	31c876691c16879ebf7df6cbd99040d6	k__Bacteria; p__Armatimonadetes; c__[Fimbriimonadia]; o__[Fimbriimonadales]; f__[Fimbriimonadaceae]; g__Fimbriimonas; s__	0.999999677	OTU1128
1129	31d0e02fe7dea959901edd22ed875e11	k__Bacteria; p__Chloroflexi; c__Thermomicrobia; o__AKYG1722; f__; g__; s__	0.998309166	OTU1129
1130	31e6794ab26038ef1646178d56b0ccbd	k__Bacteria; p__Proteobacteria; c__Gammaproteobacteria; o__Legionellales; f__; g__; s__	0.99834665	OTU1130
1131	31ebc8ec832b27c23616ab4f36c12c7b	k__Bacteria; p__Actinobacteria; c__Thermoleophilia; o__Gaiellales; f__Gaiellaceae; g__; s__	0.999999999	OTU1131
1132	31f20181eebb0af6de909e8016867db1	k__Bacteria; p__Bacteroidetes; c__Cytophagia; o__Cytophagales; f__[Amoebophilaceae]; g__Candidatus Amoebophilus; s__	0.967354521	OTU1132
1133	320c7f97290b6cb0a14f95d6b26802f2	k__Bacteria; p__Firmicutes; c__Bacilli; o__Bacillales	0.999464758	OTU1133
1134	320ca4110f0145e1cf7056b17ca66627	k__Bacteria; p__SR1; c__; o__; f__; g__; s__	0.822318263	OTU1134
1135	322703d8572e880fe9ae622191bfc77b	k__Bacteria; p__Proteobacteria; c__Betaproteobacteria; o__Rhodocyclales; f__Rhodocyclaceae; g__Zoogloea; s__	0.983561605	OTU1135
1136	3229a521fb92c57a7ed0ba26f82a1fa7	k__Bacteria; p__Bacteroidetes; c__Cytophagia; o__Cytophagales; f__Cytophagaceae; g__Dyadobacter; s__	0.800977102	OTU1136
1137	322a83c66651c9952f5edaaa716e6aea	k__Bacteria; p__Bacteroidetes; c__[Saprospirae]; o__[Saprospirales]; f__Chitinophagaceae	0.999888984	OTU1137
1138	322d645bd366468de380ca89614874f5	k__Bacteria; p__Proteobacteria; c__Betaproteobacteria; o__SC-I-84; f__; g__; s__	0.96552817	OTU1138
1139	32314db3be0b3029c838bff022840c75	k__Bacteria; p__Firmicutes; c__Bacilli; o__Bacillales; f__Bacillaceae; g__Bacillus	0.780066438	OTU1139
1140	32448d7be9e3f7d3d2a22004c94b83e6	k__Bacteria; p__Proteobacteria; c__Gammaproteobacteria; o__Pseudomonadales; f__Pseudomonadaceae; g__Pseudomonas; s__	0.793015045	OTU1140
1141	324792d80a7bdee8e81e5887b4504842	k__Bacteria; p__Proteobacteria; c__Deltaproteobacteria; o__Syntrophobacterales; f__Syntrophobacteraceae; g__; s__	0.999999977	OTU1141
1142	32546e66cca846af57540b00d9efe7b4	k__Bacteria; p__Proteobacteria; c__Alphaproteobacteria; o__Sphingomonadales; f__Sphingomonadaceae; g__Blastomonas	0.751849533	OTU1142
1143	3256bb824d3c3e59e2f91df2de5359e2	k__Archaea; p__Crenarchaeota; c__Thaumarchaeota; o__Nitrososphaerales; f__Nitrososphaeraceae; g__Candidatus Nitrososphaera; s__	0.994106808	OTU1143
1144	3258b2ae7a23197d1d541e03b5f9e426	k__Bacteria; p__Proteobacteria; c__Betaproteobacteria; o__Burkholderiales; f__Oxalobacteraceae; g__Duganella; s__nigrescens	0.808116544	OTU1144
1145	325a5ea6c054dd29209117c47536e2cf	k__Bacteria; p__Planctomycetes; c__Planctomycetia; o__Gemmatales; f__Isosphaeraceae; g__; s__	0.99407796	OTU1145
1146	326a5e599bfacef6e1ae477f8ee12f48	k__Bacteria; p__Actinobacteria; c__Thermoleophilia; o__Gaiellales; f__; g__; s__	0.999999814	OTU1146
1147	327962078a22ca4a4f22580ad64022bd	k__Bacteria; p__Proteobacteria; c__Betaproteobacteria; o__Rhodocyclales; f__Rhodocyclaceae; g__Zoogloea; s__	0.909148132	OTU1147
1148	3284bcf33ca43ec85a4c20785dc5d966	k__Bacteria; p__Proteobacteria; c__Deltaproteobacteria; o__Myxococcales; f__; g__; s__	0.999647837	OTU1148
1149	329239d35973c09708353c9041b7e5f9	k__Bacteria; p__Actinobacteria; c__Actinobacteria; o__Actinomycetales; f__Micrococcaceae; g__Arthrobacter; s__agilis	0.907475879	OTU1149
1150	3293586cd42784d582175360e57ca455	k__Bacteria; p__Proteobacteria; c__Alphaproteobacteria	0.810778944	OTU1150
1151	32aecb8e172c5bd7eb667537ed456e18	k__Bacteria; p__Verrucomicrobia; c__[Pedosphaerae]; o__[Pedosphaerales]; f__; g__; s__	0.957129772	OTU1151
1152	32aeecbb77e73fbd93fc1a28ba731c4b	k__Bacteria; p__Firmicutes; c__Bacilli; o__Bacillales	0.999435366	OTU1152
1153	32c12ad88f77941fed4f485c3e79ae09	k__Bacteria; p__Firmicutes; c__Bacilli; o__Bacillales; f__Bacillaceae; g__Bacillus	0.747912691	OTU1153
1154	3318864db0d949fb4c88053df2e6087f	k__Bacteria; p__Proteobacteria; c__Alphaproteobacteria; o__Caulobacterales; f__Caulobacteraceae; g__Phenylobacterium; s__	0.999145926	OTU1154
1155	3319b5f314e4f6ed69baba36d826fdde	k__Bacteria; p__Proteobacteria; c__Alphaproteobacteria; o__Rhodospirillales; f__Rhodospirillaceae; g__; s__	0.742355057	OTU1155
1156	331ca68ddcd3b66959c04921e08bb521	k__Bacteria; p__Acidobacteria; c__Sva0725; o__Sva0725; f__; g__; s__	0.999458292	OTU1156
1157	332886ecd3e657bddb53495e92fb0cca	k__Bacteria; p__Chlorobi; c__; o__; f__; g__; s__	1.0	OTU1157
1158	333452727a375e75d1e0e742072c61ad	k__Bacteria; p__Proteobacteria; c__Betaproteobacteria; o__Burkholderiales; f__Oxalobacteraceae; g__Duganella; s__nigrescens	0.780960729	OTU1158
1159	333c03cb3e695c7c897ebfb748ef2e16	k__Bacteria; p__Gemmatimonadetes; c__Gemm-2; o__; f__; g__; s__	0.999999333	OTU1159
1160	334a17126d5bdb1bf9548ad2eb7ebe4d	k__Bacteria; p__Proteobacteria; c__Gammaproteobacteria; o__HTCC2188; f__HTCC2089; g__; s__	0.998612907	OTU1160
1161	3357e174227da150ad4cc1721a53c64d	k__Bacteria; p__Proteobacteria; c__Deltaproteobacteria; o__Myxococcales; f__; g__; s__	0.999815753	OTU1161
1162	335acfc615e9beefdc7b5c85d422c208	k__Bacteria; p__Planctomycetes; c__Phycisphaerae; o__Phycisphaerales; f__; g__; s__	0.999999469	OTU1162
1163	33666fa0dcfc8a1b6a4d710bb7770508	k__Bacteria	0.916265865	OTU1163
1164	3369f9e1d677d25fdf3bfe782e70f94f	k__Bacteria; p__Proteobacteria; c__Betaproteobacteria; o__MND1; f__; g__; s__	0.953294221	OTU1164
1165	337b14e1938677e488fda429b20b7e54	k__Bacteria; p__Acidobacteria; c__Acidobacteria-6; o__iii1-15; f__; g__; s__	0.999999981	OTU1165
1166	3382d69cb5d86d200af2bc473b42de4b	k__Bacteria; p__Proteobacteria; c__Gammaproteobacteria; o__Xanthomonadales; f__Sinobacteraceae; g__; s__	0.995195147	OTU1166
1167	338fff36febc7bbb4360dd7c016424ed	k__Bacteria; p__Proteobacteria; c__Alphaproteobacteria; o__Sphingomonadales; f__Sphingomonadaceae; g__Sphingomonas	0.840169139	OTU1167
1168	339215dea55a90a4a4bf5e073d75cddf	k__Bacteria; p__Proteobacteria; c__Deltaproteobacteria; o__Myxococcales; f__; g__; s__	0.993759215	OTU1168
1169	3392e6cb93a584a43466e755a78eb159	k__Bacteria; p__Bacteroidetes; c__[Saprospirae]; o__[Saprospirales]; f__Chitinophagaceae; g__; s__	0.9999738	OTU1169
1170	33b1b106a2d06a5924d225b06cd7d43e	k__Bacteria; p__Proteobacteria; c__Alphaproteobacteria; o__Rhizobiales; f__Hyphomicrobiaceae	0.87458922	OTU1170
1171	33b59ac7bf646a8a5b1129313c3cd6bc	k__Bacteria; p__Acidobacteria; c__PAUC37f; o__; f__; g__; s__	1.0	OTU1171
1172	33b9a7cd44a7999eec88cd2d99bd82e6	k__Bacteria; p__Bacteroidetes; c__[Saprospirae]; o__[Saprospirales]; f__Chitinophagaceae	0.99481276	OTU1172
1173	33cdda5c2b8fd91c1a639f9c3fbfaf18	k__Bacteria; p__Proteobacteria; c__Deltaproteobacteria; o__Bdellovibrionales; f__Bdellovibrionaceae; g__Bdellovibrio; s__	0.786725695	OTU1173
1174	33d58d7e02c979f21abbd21a38c25657	k__Bacteria; p__Acidobacteria; c__Acidobacteria-6; o__iii1-15; f__mb2424; g__; s__	0.999882076	OTU1174
1175	33defb173576d71e815a0f630a26ad5c	k__Bacteria; p__Actinobacteria; c__Actinobacteria; o__Actinomycetales; f__Nocardioidaceae; g__; s__	0.873772431	OTU1175
1176	33e5017772bb01834c144d4787b7a439	k__Bacteria; p__Proteobacteria; c__Deltaproteobacteria; o__Bdellovibrionales; f__Bdellovibrionaceae; g__Bdellovibrio; s__	0.932408238	OTU1176
1177	340d883a279959a78e28a6783835775e	k__Bacteria; p__Firmicutes; c__Bacilli; o__Bacillales; f__Bacillaceae; g__Bacillus; s__koreensis	0.710140771	OTU1177
1178	34181587e808d1edb1ebf2ffad14c842	k__Bacteria; p__Proteobacteria; c__Gammaproteobacteria; o__Legionellales; f__Coxiellaceae; g__Aquicella; s__	1.0	OTU1178
1179	34252e8bb85ba70a0992fb882d8e8470	k__Bacteria; p__Proteobacteria; c__Betaproteobacteria; o__Burkholderiales; f__Comamonadaceae	0.997699536	OTU1179
1180	342b9fa6fc6513505d3900a18374dd30	k__Bacteria; p__Proteobacteria; c__Deltaproteobacteria; o__Myxococcales; f__Cystobacterineae; g__; s__	0.966839391	OTU1180
1181	34306895f14c1dcce2f62993eb4d8a9a	k__Bacteria; p__Planctomycetes; c__Planctomycetia; o__Gemmatales; f__Gemmataceae; g__Gemmata; s__	0.999968375	OTU1181
1182	343d94f0eed480cee85e98954f519853	k__Bacteria; p__Actinobacteria; c__Thermoleophilia; o__Gaiellales; f__AK1AB1_02E; g__; s__	0.976881793	OTU1182
1183	343edb6278c839e415a6bc05563b0077	k__Bacteria; p__Proteobacteria; c__Alphaproteobacteria; o__Rhizobiales	0.995742224	OTU1183
1184	345374c55407ad0fbe6a6d3782fc59bc	k__Bacteria; p__Bacteroidetes; c__Sphingobacteriia; o__Sphingobacteriales; f__; g__; s__	0.999910173	OTU1184
1185	345bb6e7d820fe8551d1b4354cb9fba7	k__Bacteria; p__Acidobacteria; c__EC1113; o__; f__; g__; s__	0.999999997	OTU1185
1186	345c029f244277b600d752538c3976f9	k__Bacteria; p__Bacteroidetes; c__Sphingobacteriia; o__Sphingobacteriales; f__Sphingobacteriaceae; g__Pedobacter; s__	0.998928301	OTU1186
1187	346010624bb77dd42f3f5aa18d18d1c4	k__Bacteria; p__Proteobacteria; c__Gammaproteobacteria; o__Xanthomonadales; f__Sinobacteraceae; g__; s__	0.999997725	OTU1187
1188	3476507ed7bbbd4edc4a2eb7b7db2ffb	k__Bacteria	1.0	OTU1188
1189	349b3304125ea6427750443387f030af	k__Bacteria; p__Planctomycetes; c__Planctomycetia; o__Planctomycetales; f__Planctomycetaceae; g__Planctomyces; s__	0.999999963	OTU1189
1190	34a76728e4427e679adf4cf97c10662d	k__Bacteria; p__Proteobacteria; c__Alphaproteobacteria; o__; f__; g__; s__	0.958730674	OTU1190
1191	34a9bf60e6fe18cb31f9dbfb4d3948c1	k__Bacteria; p__Proteobacteria	0.858215449	OTU1191
1192	34aad49f7b2af736e10f5e40399ce845	k__Bacteria; p__Proteobacteria; c__Deltaproteobacteria; o__Bdellovibrionales; f__Bdellovibrionaceae; g__Bdellovibrio; s__	0.999964142	OTU1192
1193	34b45691f2e25c5bd787301a5d188118	k__Bacteria; p__Proteobacteria; c__Betaproteobacteria; o__Burkholderiales; f__Alcaligenaceae	0.999999976	OTU1193
1194	34bb02538f6ef680d2ee6b76c097464b	k__Bacteria; p__Proteobacteria; c__Deltaproteobacteria; o__Myxococcales; f__; g__; s__	0.972500894	OTU1194
1195	34c4419dddc32902603992f1499925b3	k__Bacteria; p__Proteobacteria; c__Betaproteobacteria; o__Burkholderiales; f__Alcaligenaceae; g__Bordetella	0.869395594	OTU1195
1196	34cc6d1b289bfd1e0b847cccbd39bf61	k__Bacteria; p__Proteobacteria; c__Alphaproteobacteria; o__Rickettsiales; f__mitochondria; g__Vermamoeba; s__vermiformis	1.0	OTU1196
1197	34ceae8f0cd0ce47eff26c46b88edf59	k__Bacteria; p__Fibrobacteres; c__SBZC_2415; o__; f__; g__; s__	0.99999924	OTU1197
1198	34e2d5faa52dca1acd65508661d46e1e	k__Bacteria; p__Proteobacteria; c__Betaproteobacteria; o__Burkholderiales; f__Comamonadaceae	0.999933078	OTU1198
1199	34fbec6f0a08278be1be001ff2578dfd	k__Bacteria; p__Armatimonadetes; c__0319-6E2; o__; f__; g__; s__	0.999989781	OTU1199
1200	3501d03f4da902cab194448b80dbcb86	k__Bacteria; p__Gemmatimonadetes; c__Gemmatimonadetes; o__Gemmatimonadales; f__Ellin5301; g__; s__	0.999999996	OTU1200
1201	3507fd0fb1c6a6be756468b4aecc2cc8	k__Bacteria; p__Proteobacteria; c__Gammaproteobacteria; o__Xanthomonadales; f__Xanthomonadaceae; g__; s__	0.839614301	OTU1201
1202	3520508eeb9acdd1e9febcb3e7639c58	k__Bacteria; p__Armatimonadetes; c__0319-6E2; o__; f__; g__; s__	0.999905744	OTU1202
1203	3522aa516bb8dc099280dd94743a7b6c	k__Bacteria; p__Proteobacteria; c__Betaproteobacteria; o__Rhodocyclales; f__Rhodocyclaceae; g__Zoogloea; s__	0.948277935	OTU1203
1204	353a9d31c9221dc50602caa2e5ee2980	k__Bacteria; p__Proteobacteria; c__Betaproteobacteria	0.9706258	OTU1204
1205	353d6a16d1eaa09a330102c708b5da29	k__Bacteria; p__Acidobacteria; c__Acidobacteria-6; o__iii1-15; f__; g__; s__	0.985747566	OTU1205
1206	35440c39fb5e1a7e49dc36cc350c320b	k__Bacteria; p__Proteobacteria; c__Gammaproteobacteria; o__Pseudomonadales; f__Pseudomonadaceae; g__Pseudomonas	0.903875665	OTU1206
1207	35572da549f47066aede38fa631a5f45	k__Bacteria; p__Armatimonadetes; c__[Fimbriimonadia]; o__[Fimbriimonadales]; f__[Fimbriimonadaceae]; g__Fimbriimonas; s__	0.996757192	OTU1207
1208	35573752307f8db218f6fad72d68a334	k__Bacteria; p__Cyanobacteria; c__Chloroplast; o__Chlorophyta; f__Chlamydomonadaceae; g__Chlamydomonas; s__reinhardtii	0.99999999	OTU1208
1209	35628772edbdfbfaae858391637efd57	k__Bacteria; p__Proteobacteria; c__Deltaproteobacteria; o__Myxococcales; f__; g__; s__	0.998801348	OTU1209
1210	3577f91c272ba6da35baacb8bbf18fbf	k__Bacteria; p__Bacteroidetes; c__[Saprospirae]; o__[Saprospirales]; f__Chitinophagaceae; g__Terrimonas; s__	0.717162962	OTU1210
1211	357b1518c444ee9e6fdae5f379ec6c28	k__Bacteria; p__Planctomycetes; c__Phycisphaerae; o__WD2101; f__; g__; s__	1.0	OTU1211
1212	35809a9f35c5d83b5a3d2cc2e00d2bfd	k__Bacteria; p__Verrucomicrobia; c__[Pedosphaerae]; o__[Pedosphaerales]; f__; g__; s__	0.990239254	OTU1212
1213	358d3795961a01c22bbd8f69c564e930	k__Bacteria; p__Chlorobi; c__BSV26; o__VC38; f__; g__; s__	1.0	OTU1213
1214	358ef7724fc54c55e79ef2f707f5be76	k__Bacteria; p__Firmicutes; c__Bacilli; o__Bacillales; f__Bacillaceae; g__Bacillus	0.771981936	OTU1214
1215	359179fb3e1b89440ab2f7cb5ee042f3	k__Bacteria; p__Planctomycetes; c__Planctomycetia; o__Pirellulales; f__Pirellulaceae; g__; s__	0.999997804	OTU1215
1216	3595c3adf48b2c48e041b8114e16a024	k__Bacteria; p__Acidobacteria; c__Acidobacteria-6; o__iii1-15; f__; g__; s__	0.99999998	OTU1216
1217	35b53e9bc7b69c2a1d4566e8a7714218	k__Bacteria; p__Proteobacteria; c__Alphaproteobacteria; o__Rhizobiales	0.999596225	OTU1217
1218	35cb76242c9f1beda499364d13b3130a	k__Bacteria; p__Proteobacteria; c__Deltaproteobacteria; o__Myxococcales; f__; g__; s__	0.98522748	OTU1218
1219	35cd7bb707ceef8cbc8e9d1dcb36deb8	k__Bacteria; p__Bacteroidetes; c__[Saprospirae]; o__[Saprospirales]; f__Chitinophagaceae; g__Trachelomonas; s__volvocinopsis	0.999114967	OTU1219
1220	35d31042cdd6851253961793e2a2e8da	k__Bacteria; p__Proteobacteria; c__Betaproteobacteria; o__Burkholderiales; f__Comamonadaceae	0.999974119	OTU1220
1221	35e8f92891757e2c3fc0b41d6fa22be5	k__Bacteria; p__Verrucomicrobia; c__Verrucomicrobiae; o__Verrucomicrobiales; f__Verrucomicrobiaceae; g__Prosthecobacter; s__	0.996971927	OTU1221
1222	35f33565186055beaccdfb1f7c0bb581	k__Bacteria; p__Actinobacteria; c__Actinobacteria; o__Actinomycetales; f__Intrasporangiaceae; g__Terracoccus; s__	0.995503805	OTU1222
1223	35fd6fee899d273899d12d9739c6930d	k__Bacteria; p__Proteobacteria; c__Alphaproteobacteria; o__Caulobacterales; f__Caulobacteraceae; g__Arthrospira; s__	0.977622541	OTU1223
1224	36095cd3c175bb3127f859061a4bdb4a	k__Bacteria; p__Proteobacteria; c__Betaproteobacteria; o__Burkholderiales; f__Comamonadaceae	0.999338507	OTU1224
1225	360f4f2e4498b58a073eeb62987ca110	k__Bacteria; p__Bacteroidetes; c__[Saprospirae]; o__[Saprospirales]; f__; g__; s__	0.999999893	OTU1225
1226	36163fddf5776ba3a2a1df832898d9da	k__Bacteria; p__Proteobacteria; c__Alphaproteobacteria; o__Caulobacterales; f__Caulobacteraceae; g__Phenylobacterium; s__	0.999994484	OTU1226
1227	362e3228d523727a69397efa4531f7ae	k__Bacteria; p__Cyanobacteria; c__Chloroplast; o__Chlorophyta; f__Chlamydomonadaceae; g__Chlamydomonas; s__reinhardtii	0.999999998	OTU1227
1228	36573eadd46dc72f3eabc65c9012aab3	k__Bacteria; p__Chloroflexi; c__TK10; o__; f__; g__; s__	0.999999997	OTU1228
1229	3660ff4d7fb5d503016291e4a187db37	k__Bacteria; p__Actinobacteria; c__Thermoleophilia; o__Solirubrobacterales; f__; g__; s__	0.999996182	OTU1229
1230	367717b9073e39f2bb94c916c851753e	k__Bacteria; p__Proteobacteria; c__Gammaproteobacteria; o__Legionellales; f__Coxiellaceae; g__; s__	0.9929327	OTU1230
1231	367fd0532f406448a26bcca3b54e8e2b	k__Bacteria; p__Verrucomicrobia; c__Verrucomicrobiae; o__Verrucomicrobiales; f__Verrucomicrobiaceae; g__Luteolibacter; s__	0.999999954	OTU1231
1232	368501f5167b3d8a40a01ff85527dd55	k__Bacteria; p__Firmicutes; c__Bacilli; o__Lactobacillales; f__Lactobacillaceae; g__Lactobacillus	0.999865705	OTU1232
1233	368689abd56b5bc797e26e7bc1e2a343	k__Bacteria; p__Proteobacteria; c__Alphaproteobacteria	0.760054988	OTU1233
1234	36920571b04dd8d8313817d9d7da38c0	k__Bacteria; p__Verrucomicrobia; c__[Spartobacteria]; o__[Chthoniobacterales]; f__[Chthoniobacteraceae]; g__; s__	0.998982424	OTU1234
1235	36a732754b43bbec057a13a660122dbb	k__Bacteria; p__Proteobacteria; c__Betaproteobacteria; o__Rhodocyclales; f__Rhodocyclaceae; g__Methyloversatilis; s__	0.810740558	OTU1235
1236	36ab776eb3aeffd1db22c7ba75f121df	k__Bacteria; p__Proteobacteria; c__Betaproteobacteria; o__Burkholderiales; f__Comamonadaceae	0.999338138	OTU1236
1237	36abcf1094d6ca58f6093549dcc2f663	k__Bacteria; p__Actinobacteria; c__Actinobacteria; o__Actinomycetales; f__Streptosporangiaceae	0.999994544	OTU1237
1238	36bed2431c15681aa4bfdf683639d4f4	k__Bacteria; p__Planctomycetes; c__Planctomycetia; o__B97; f__; g__; s__	0.999996074	OTU1238
1239	36cc28f3e3662e76aeb7c17e87368112	k__Bacteria; p__Proteobacteria; c__Gammaproteobacteria; o__Pseudomonadales; f__Pseudomonadaceae; g__Pseudomonas	0.970584005	OTU1239
1240	36d28674d8dce0dbd46ae27205e3242b	k__Bacteria; p__Proteobacteria; c__Betaproteobacteria; o__Burkholderiales	0.987751148	OTU1240
1241	36de2314ec8aa64a400c841bae5bd3b4	k__Bacteria; p__Actinobacteria; c__Actinobacteria; o__Actinomycetales; f__Nocardioidaceae; g__Nocardioides	0.995877916	OTU1241
1242	36f0fb4633091c519b68e6c1ce85fb8a	k__Bacteria; p__Verrucomicrobia; c__Verrucomicrobiae; o__Verrucomicrobiales; f__Verrucomicrobiaceae; g__Prosthecobacter; s__debontii	0.999963207	OTU1242
1243	370144a6b518282a88a48c65848a5793	k__Bacteria; p__Verrucomicrobia; c__[Spartobacteria]; o__[Chthoniobacterales]; f__[Chthoniobacteraceae]; g__Candidatus Xiphinematobacter; s__	0.999999998	OTU1243
1244	3705e8b87c90401150532914812ac3a7	k__Bacteria; p__Bacteroidetes; c__[Saprospirae]; o__[Saprospirales]; f__Chitinophagaceae; g__Sediminibacterium; s__	0.756025861	OTU1244
1245	370611d56af728642346132b801325be	k__Bacteria; p__Proteobacteria; c__Alphaproteobacteria; o__Rhizobiales; f__Phyllobacteriaceae; g__; s__	0.759214926	OTU1245
1246	370b14b40299cb5455a2f975fc0d3c1b	k__Bacteria; p__Proteobacteria; c__Gammaproteobacteria; o__Pseudomonadales; f__Pseudomonadaceae; g__Pseudomonas	0.821445077	OTU1246
1247	3715428636032e0e71f8f766bd207496	k__Bacteria; p__Elusimicrobia; c__Elusimicrobia; o__Elusimicrobiales; f__; g__; s__	1.0	OTU1247
1248	371ee28e03290436dc8d98739b2da1d7	k__Bacteria; p__Chlamydiae; c__Chlamydiia; o__Chlamydiales	0.999992067	OTU1248
1249	3721e707007829722a6a7d8673ac464d	k__Bacteria; p__Proteobacteria; c__Deltaproteobacteria	0.999702886	OTU1249
1250	372478808ed87199c0919f25e252cefb	k__Bacteria; p__Spirochaetes; c__Spirochaetes; o__Spirochaetales; f__Spirochaetaceae; g__Treponema; s__	0.999999869	OTU1250
1251	3732741511cbf2db1fa1cf88795cdd54	k__Bacteria; p__Bacteroidetes; c__Sphingobacteriia; o__Sphingobacteriales; f__; g__; s__	0.999999774	OTU1251
1252	3732ef85ba61cc72f99c96e3732ebc60	k__Bacteria; p__Proteobacteria; c__Gammaproteobacteria; o__Pseudomonadales; f__Pseudomonadaceae	0.999333377	OTU1252
1253	37489bef2fd71921fccbbb00c42c7db2	k__Bacteria; p__Proteobacteria; c__Alphaproteobacteria; o__Rhizobiales; f__Rhizobiaceae; g__Kaistia; s__	0.938693553	OTU1253
1254	374d1d91c9d7e3b242c40a3e60d5c1ca	k__Bacteria; p__Planctomycetes; c__vadinHA49; o__DH61; f__; g__; s__	0.999999928	OTU1254
1255	37502b9840f2c76ebc022343a3c50656	k__Bacteria; p__Bacteroidetes; c__Sphingobacteriia; o__Sphingobacteriales; f__; g__; s__	0.996862341	OTU1255
1256	3757f7821f8fc3bf35295fd6b1267407	k__Bacteria; p__Bacteroidetes	0.999999998	OTU1256
1257	376c723c02faee4b7b669949c1cf6197	k__Bacteria; p__Firmicutes; c__Clostridia; o__Clostridiales; f__[Tissierellaceae]; g__1-68; s__	0.99999949	OTU1257
1258	377457416c8547395e81fe952282a485	k__Bacteria; p__Proteobacteria; c__Betaproteobacteria; o__Burkholderiales; f__Comamonadaceae; g__Acidovorax; s__facilis	0.807607395	OTU1258
1259	378437d996e2d730c7a92d54d1fcfa7e	k__Bacteria; p__Proteobacteria; c__Gammaproteobacteria	0.99950521	OTU1259
1260	37a7ed37330d73a2afe04ba8ae0a2e9d	k__Bacteria; p__Verrucomicrobia; c__[Pedosphaerae]; o__[Pedosphaerales]; f__; g__; s__	0.996056685	OTU1260
1261	37a945b3e02827974199b8b0b9fadd65	k__Bacteria; p__Verrucomicrobia; c__[Pedosphaerae]; o__[Pedosphaerales]; f__Ellin517; g__; s__	0.999999733	OTU1261
1262	37aa9308124f028fde1c3099ab3fc726	k__Bacteria; p__Bacteroidetes; c__Cytophagia; o__Cytophagales; f__Cytophagaceae; g__; s__	0.999944722	OTU1262
1263	37b28dd095a5b641adcf15cfdc55e022	k__Bacteria; p__Proteobacteria; c__Deltaproteobacteria; o__Myxococcales	0.999977559	OTU1263
1264	37be502f9c09564ff16666dd7f99586a	k__Bacteria; p__Verrucomicrobia; c__[Pedosphaerae]; o__[Pedosphaerales]; f__[Pedosphaeraceae]; g__; s__	0.928340607	OTU1264
1265	37caeefbfbd5d6faed51a21e5ad65bd3	k__Bacteria; p__Proteobacteria; c__Betaproteobacteria; o__Burkholderiales; f__Comamonadaceae; g__Pelomonas	0.71244485	OTU1265
1266	37d8189654835c01a1b96c20b6763d6b	k__Bacteria; p__Bacteroidetes; c__[Saprospirae]; o__[Saprospirales]; f__Chitinophagaceae; g__Terrimonas; s__	0.943017422	OTU1266
1267	37f527ecbe402ffb58fb16ce95a97f86	k__Bacteria; p__Verrucomicrobia; c__[Pedosphaerae]; o__[Pedosphaerales]; f__[Pedosphaeraceae]; g__; s__	0.98795912	OTU1267
1268	3804dc289790a15163260b8f5e0b40f4	k__Bacteria; p__Chloroflexi; c__SAR202; o__; f__; g__; s__	0.97283736	OTU1268
1269	380b4af1c98dd8e658b4a7157ba57b31	k__Bacteria; p__Verrucomicrobia; c__[Pedosphaerae]; o__[Pedosphaerales]; f__; g__; s__	0.982782753	OTU1269
1270	38399e8d5db415dc7b215e5aae937b9c	k__Bacteria; p__Cyanobacteria; c__Chloroplast; o__Chlorophyta; f__Chlamydomonadaceae; g__Chlamydomonas; s__reinhardtii	0.999998952	OTU1270
1271	383c2510dc1c9a53016d7306b9673153	k__Bacteria; p__Bacteroidetes; c__[Saprospirae]; o__[Saprospirales]; f__Saprospiraceae; g__; s__	0.999999957	OTU1271
1272	383df36104bc8b14132dbac4fb706262	k__Bacteria; p__Proteobacteria; c__Deltaproteobacteria; o__Myxococcales; f__OM27; g__; s__	0.999988291	OTU1272
1273	384c0321dec0a02cf462c62bff32a418	k__Bacteria; p__Proteobacteria; c__Alphaproteobacteria; o__Rhodospirillales; f__Rhodospirillaceae; g__Azospirillum; s__massiliensis	0.822679028	OTU1273
1274	384e25ad8b560244ed6913473f820444	k__Bacteria; p__Planctomycetes; c__vadinHA49; o__p04_C01; f__; g__; s__	0.999974861	OTU1274
1275	384f1d7dbdd0280deb8931e3a88de8f9	k__Bacteria; p__Actinobacteria; c__Actinobacteria; o__Actinomycetales; f__Microbacteriaceae; g__Leucobacter; s__	0.999012775	OTU1275
1276	38673ed4d11a008f2d196cc692be2f3e	k__Bacteria; p__Proteobacteria; c__Alphaproteobacteria; o__Rhizobiales; f__Hyphomicrobiaceae; g__Devosia; s__	0.999296939	OTU1276
1277	387134e9e3c87aa24b84e9b261f7571b	k__Bacteria; p__Proteobacteria; c__Alphaproteobacteria; o__Caulobacterales; f__Caulobacteraceae; g__Caulobacter	0.999929725	OTU1277
1278	387301a31c669db8031de2a5fe7d5bbc	k__Bacteria; p__Firmicutes; c__Bacilli; o__Bacillales; f__Bacillaceae	0.700622393	OTU1278
1279	387576c5624f1916ff692b524c92745b	k__Bacteria; p__Proteobacteria; c__Deltaproteobacteria; o__Myxococcales; f__Haliangiaceae; g__; s__	0.978013092	OTU1279
1280	387f704625ac7796b04e18d2e5c4b474	k__Bacteria; p__Bacteroidetes; c__[Saprospirae]; o__[Saprospirales]; f__Chitinophagaceae; g__Trachelomonas; s__volvocinopsis	0.704024286	OTU1280
1281	3888b316d16c536822727ded0f719bad	k__Bacteria; p__Firmicutes; c__Bacilli; o__Bacillales	0.90308658	OTU1281
1282	388c8b2f5e6b0abfca0bdedc091d7ad8	k__Bacteria; p__Bacteroidetes; c__[Saprospirae]; o__[Saprospirales]; f__Chitinophagaceae; g__; s__	0.948983595	OTU1282
1283	389587831adffb3905f92e09887a103a	k__Bacteria; p__Proteobacteria; c__Betaproteobacteria; o__Burkholderiales; f__Comamonadaceae	0.999819832	OTU1283
1284	38ba785d81e663786a1cd889db53f4c0	k__Bacteria; p__Firmicutes; c__Bacilli; o__Bacillales	0.999964631	OTU1284
1285	38bed75567931950f5824dd68f72d6ab	k__Bacteria; p__Proteobacteria; c__Gammaproteobacteria; o__Legionellales; f__Coxiellaceae; g__; s__	0.977080578	OTU1285
1286	38bed9d292e9d4799e11131204e0d3bc	k__Bacteria; p__Proteobacteria; c__Betaproteobacteria; o__Burkholderiales; f__Comamonadaceae; g__Pelomonas	0.933900404	OTU1286
1287	38de873a3c19c964b0990c6dcd136add	k__Bacteria; p__Actinobacteria; c__Actinobacteria; o__Actinomycetales; f__Nocardioidaceae; g__Kribbella; s__	0.999999989	OTU1287
1288	38e092d6083438487e46a8e70738fe31	k__Bacteria; p__Bacteroidetes; c__Sphingobacteriia; o__Sphingobacteriales; f__Sphingobacteriaceae	0.999855749	OTU1288
1289	38e950ef715f88f7b46e52aedc7de09d	k__Bacteria; p__Proteobacteria; c__Alphaproteobacteria; o__Rhizobiales	0.873858464	OTU1289
1290	38f6a040969986075047c828afaa21a0	k__Bacteria; p__Firmicutes; c__Bacilli; o__Bacillales	0.893211531	OTU1290
1291	393e27af31ad445a8424a680c1892548	k__Bacteria; p__Proteobacteria; c__Gammaproteobacteria; o__Pseudomonadales; f__Pseudomonadaceae; g__Pseudomonas	0.864771344	OTU1291
1292	39420d71f0aa02437151887093d45007	k__Bacteria; p__Proteobacteria; c__Gammaproteobacteria	0.999968198	OTU1292
1293	39475cb37f004f54aeffb4f3723710c9	k__Bacteria; p__Acidobacteria; c__Acidobacteria-6; o__iii1-15; f__; g__; s__	0.840728575	OTU1293
1294	394eda29c886632f514dd94b58381186	k__Bacteria; p__Proteobacteria; c__Gammaproteobacteria; o__Pasteurellales; f__Pasteurellaceae; g__Haemophilus; s__parainfluenzae	0.816474647	OTU1294
1295	395931c7e1ed7b78b484d6dc2c99f44d	k__Bacteria; p__Proteobacteria; c__Deltaproteobacteria; o__[Entotheonellales]; f__[Entotheonellaceae]; g__; s__	0.999999995	OTU1295
1296	396c2d79acbe8883549b9049dddce9fb	k__Bacteria; p__Proteobacteria; c__Alphaproteobacteria; o__Sphingomonadales; f__Sphingomonadaceae; g__Kaistobacter; s__	0.99978056	OTU1296
1297	3971e1cf77a6e587385acb27e7cc40a8	k__Bacteria; p__Chloroflexi; c__TK17; o__; f__; g__; s__	0.999999998	OTU1297
1298	3981ef5b79961fdb7d58dcdc52692113	k__Bacteria; p__Acidobacteria; c__[Chloracidobacteria]; o__PK29; f__; g__; s__	1.0	OTU1298
1299	39820db4261f60c5ce86ba0c74be834b	k__Bacteria; p__Proteobacteria; c__Gammaproteobacteria; o__Pseudomonadales; f__Pseudomonadaceae; g__Pseudomonas	0.941213217	OTU1299
1300	398b4b90c3c9f7bf69d20ab7411ea5ed	k__Bacteria; p__Proteobacteria; c__Alphaproteobacteria; o__Caulobacterales; f__Caulobacteraceae; g__Phenylobacterium; s__	0.876360048	OTU1300
1301	399508ef8d6f75f2bf97f40119e3b5f4	k__Bacteria; p__FCPU426; c__; o__; f__; g__; s__	0.997504315	OTU1301
1302	39afaeecac3b5649f8ffe5b39b8a6d2a	k__Bacteria; p__Chloroflexi; c__Anaerolineae; o__Caldilineales; f__Caldilineaceae; g__; s__	0.999989005	OTU1302
1303	39b92ba1670bc0a9a6ca00c5e2108e54	k__Bacteria; p__Proteobacteria; c__Gammaproteobacteria; o__Pseudomonadales; f__Pseudomonadaceae; g__Pseudomonas	0.85113546	OTU1303
1304	39c0fd7433279795c30b67294f476dd0	k__Bacteria; p__Verrucomicrobia; c__[Spartobacteria]; o__[Chthoniobacterales]; f__[Chthoniobacteraceae]; g__Candidatus Xiphinematobacter; s__	0.999999357	OTU1304
1305	39c31fe88e758545f1426585375675fd	k__Bacteria; p__Chloroflexi; c__C0119; o__; f__; g__; s__	0.999999996	OTU1305
1306	39c7e509a31d02918dc36a568eca95f9	k__Bacteria; p__Verrucomicrobia; c__[Pedosphaerae]; o__[Pedosphaerales]; f__[Pedosphaeraceae]; g__; s__	0.999724462	OTU1306
1307	39cc8c42818f6dbaa47aa9ba8bae8bdc	k__Bacteria; p__Acidobacteria; c__[Chloracidobacteria]; o__; f__; g__; s__	0.999194644	OTU1307
1308	39ed24724f044ebb77b2bb8fc15dfe7d	k__Bacteria; p__Proteobacteria; c__Alphaproteobacteria; o__Rhodospirillales; f__Rhodospirillaceae; g__; s__	0.978221374	OTU1308
1309	39f82c485691671cd645e3d8c1e1d3bb	k__Bacteria; p__Proteobacteria; c__Gammaproteobacteria; o__Legionellales; f__Coxiellaceae; g__; s__	0.909896712	OTU1309
1310	3a021d383c994fdcba192ccee4a858ef	k__Bacteria; p__Proteobacteria; c__Deltaproteobacteria; o__Bdellovibrionales; f__Bdellovibrionaceae; g__Bdellovibrio; s__	0.999999717	OTU1310
1311	3a090e7c4cc4dac48be3e68e4e7c4f87	k__Bacteria; p__Bacteroidetes	0.999990007	OTU1311
1312	3a13a26ee78590d03df389fe4f6ceb2b	k__Bacteria	1.0	OTU1312
1313	3a1992f4c6e6ae8c852b6fd156ec4635	k__Bacteria; p__Proteobacteria; c__Alphaproteobacteria; o__Rhodospirillales; f__Rhodospirillaceae; g__Reyranella; s__massiliensis	0.986550256	OTU1313
1314	3a1a356d52f95ee05bdaa73566e357c8	k__Bacteria; p__Actinobacteria; c__Acidimicrobiia; o__Acidimicrobiales; f__C111; g__; s__	0.999999996	OTU1314
1315	3a22176a6f33fddedcdecae67e4e0a0b	k__Bacteria; p__Actinobacteria; c__MB-A2-108; o__0319-7L14; f__; g__; s__	0.999999976	OTU1315
1316	3a243c419f242f78d33de701e1c590d0	k__Bacteria; p__Bacteroidetes; c__[Saprospirae]; o__[Saprospirales]; f__Chitinophagaceae; g__; s__	0.994452827	OTU1316
1317	3a314f947bfc016f6ec2f45f3ba00e8c	k__Bacteria; p__Planctomycetes; c__Planctomycetia; o__B97; f__; g__; s__	0.988879128	OTU1317
1318	3a367db2a47666927023c52fc511bf82	k__Bacteria; p__Cyanobacteria; c__Chloroplast; o__Chlorophyta; f__Chlamydomonadaceae; g__Chlamydomonas; s__reinhardtii	1.0	OTU1318
1319	3a4344167b8549e40c647ea1ac7a24ea	k__Bacteria; p__Proteobacteria; c__Alphaproteobacteria; o__Rhodospirillales; f__Rhodospirillaceae	0.845240324	OTU1319
1320	3a5df889f5b41b71ed1694d234953863	k__Bacteria; p__Bacteroidetes	0.990660636	OTU1320
1321	3a66a38841ba6877568198b9dac3a1dc	k__Bacteria; p__Proteobacteria; c__Gammaproteobacteria; o__Xanthomonadales; f__Xanthomonadaceae; g__Lysobacter	0.997427591	OTU1321
1322	3a72502b1bd13796dae57ff709b6ec4c	k__Bacteria; p__Acidobacteria; c__iii1-8; o__DS-18; f__; g__; s__	0.999999999	OTU1322
1323	3a7557ae92ffd34337032e232f09a0fc	k__Bacteria; p__OD1; c__; o__; f__; g__; s__	0.992425421	OTU1323
1324	3a7a97cfe01aa0bd7ae930224aabfac7	k__Bacteria; p__Proteobacteria; c__Betaproteobacteria; o__Burkholderiales; f__Comamonadaceae; g__Azohydromonas; s__	0.943773534	OTU1324
1325	3a819e1b739a3c6edc44bae0c016cf9b	k__Bacteria; p__Proteobacteria; c__Alphaproteobacteria; o__Rhodospirillales; f__Rhodospirillaceae; g__Reyranella; s__massiliensis	0.910960119	OTU1325
1326	3a96523eb6aace15f303cea4dd0778b1	k__Bacteria; p__Proteobacteria; c__Alphaproteobacteria; o__Rhodospirillales; f__Rhodospirillaceae; g__Reyranella; s__massiliensis	0.904379023	OTU1326
1327	3aa88cb3895a519b518d91eb63378f11	k__Bacteria; p__Proteobacteria; c__Alphaproteobacteria; o__Rhizobiales; f__Methylocystaceae; g__Pleomorphomonas; s__	0.989726948	OTU1327
1328	3ac4e6d2bf411194b3df70b4cf78e1bc	k__Bacteria; p__Bacteroidetes; c__Cytophagia; o__Cytophagales; f__Cytophagaceae; g__Adhaeribacter; s__	0.999999482	OTU1328
1329	3ac6c6adf9c219416cae570fd0aa8617	k__Bacteria; p__Bacteroidetes	0.999998902	OTU1329
1330	3ae1436e2a84114717c0b88b76babff9	k__Bacteria; p__WPS-2; c__; o__; f__; g__; s__	0.848667822	OTU1330
1331	3af993eaaf7320988f6568138864078d	k__Bacteria; p__Gemmatimonadetes; c__Gemmatimonadetes; o__; f__; g__; s__	0.943918946	OTU1331
1332	3b058b329bca45258e462d1ea3ae7a50	k__Bacteria; p__Proteobacteria; c__Betaproteobacteria; o__Methylophilales; f__Methylophilaceae; g__Methylotenera; s__versatilis	0.974173624	OTU1332
1333	3b19bbfd39784d932a179d44813ad37b	k__Bacteria; p__Proteobacteria; c__Deltaproteobacteria; o__; f__; g__; s__	0.999923217	OTU1333
1334	3b1c916632aba7311992fa7af43e3f58	k__Bacteria; p__Bacteroidetes; c__[Saprospirae]; o__[Saprospirales]; f__Chitinophagaceae; g__; s__	0.999994305	OTU1334
1335	3b36cc7204a735a8476635f28327a7ed	k__Bacteria; p__Chlamydiae; c__Chlamydiia; o__Chlamydiales; f__Parachlamydiaceae; g__Candidatus Protochlamydia; s__	0.994798943	OTU1335
1336	3b3839e7fade101a67238afeca04edc8	k__Bacteria; p__Verrucomicrobia; c__[Spartobacteria]; o__[Chthoniobacterales]; f__[Chthoniobacteraceae]; g__; s__	0.989681896	OTU1336
1337	3b494f7c6a53bd73e4b61b7c76b5e6fc	k__Bacteria; p__Proteobacteria; c__Alphaproteobacteria; o__Rhizobiales; f__Rhizobiaceae; g__Rhizobium; s__daejeonense	0.759476535	OTU1337
1338	3b50e9874fa67e04b49f5a59ecf0059a	k__Bacteria; p__Proteobacteria; c__Alphaproteobacteria; o__Sphingomonadales; f__Erythrobacteraceae; g__Erythromicrobium; s__	0.78930675	OTU1338
1339	3b6670c8793a54b0e940e25e66b687b8	k__Bacteria; p__Verrucomicrobia; c__Opitutae; o__Opitutales; f__Opitutaceae; g__Opitutus; s__	0.999999983	OTU1339
1340	3b6c90c15f8fe36289cc7a25fad84c0b	k__Bacteria; p__Firmicutes; c__Clostridia; o__Clostridiales; f__Lachnospiraceae; g__Clostridium; s__fimetarium	0.990681444	OTU1340
1341	3b7866831c0abd844a775f9eab5929ac	k__Bacteria; p__Proteobacteria; c__Betaproteobacteria; o__Neisseriales; f__Neisseriaceae; g__Vogesella; s__	0.99877529	OTU1341
1342	3b830cbf7dbb3883b8848179f5e667e8	k__Bacteria; p__Bacteroidetes; c__At12OctB3; o__; f__; g__; s__	0.998252302	OTU1342
1343	3b894bb96ce4a3f15d5bbe18b87f4a90	k__Bacteria; p__Proteobacteria; c__Betaproteobacteria; o__Burkholderiales; f__Oxalobacteraceae	0.977206968	OTU1343
1344	3b8c0942285c540367c5258e082b7641	k__Bacteria; p__Bacteroidetes; c__Sphingobacteriia; o__Sphingobacteriales; f__; g__; s__	0.998323718	OTU1344
1345	3b8d8519d30bd50311f66967a2b78bd9	k__Bacteria; p__Planctomycetes; c__Planctomycetia; o__Gemmatales; f__Gemmataceae; g__Gemmata; s__	0.999998749	OTU1345
1346	3b945f4be3a878e49893a9872090a732	k__Bacteria; p__Planctomycetes; c__Phycisphaerae; o__WD2101; f__; g__; s__	0.999999983	OTU1346
1347	3b9d304fc5dd03bae09bcb73186d1764	k__Bacteria; p__Chloroflexi; c__Anaerolineae; o__Caldilineales; f__Caldilineaceae; g__; s__	0.989543509	OTU1347
1348	3bbb64f55c5b6c68c6319409faa0e70f	k__Bacteria; p__Proteobacteria	0.77243883	OTU1348
1349	3bd915847ab555eeb0973bf9366580ee	k__Bacteria; p__Planctomycetes; c__BD7-11; o__; f__; g__; s__	1.0	OTU1349
1350	3bdfc38c9f071501627674f718c6a4a3	k__Bacteria; p__Acidobacteria; c__Acidobacteria-6; o__iii1-15; f__; g__; s__	0.999999284	OTU1350
1351	3be382dba2d8cccd0d938a30d3bde162	k__Bacteria; p__Proteobacteria; c__Betaproteobacteria; o__Burkholderiales; f__Comamonadaceae	0.994510537	OTU1351
1352	3c25aefde2ab931cbf9149166d8644af	k__Bacteria; p__Proteobacteria; c__Gammaproteobacteria; o__Vibrionales; f__Vibrionaceae	0.999929861	OTU1352
1353	3c27b489a0d5574913c1d89dabaddec9	k__Bacteria; p__Bacteroidetes; c__Sphingobacteriia; o__Sphingobacteriales; f__; g__; s__	0.999984433	OTU1353
1354	3c3861c581adf9b8a8cf01f20fdbaf2c	k__Bacteria; p__Planctomycetes; c__Planctomycetia; o__Pirellulales; f__Pirellulaceae; g__; s__	0.999999008	OTU1354
1355	3c4ffc8f8aa1409f603d60c75c15f4da	k__Bacteria; p__Proteobacteria; c__Alphaproteobacteria; o__Rhodospirillales; f__Rhodospirillaceae; g__; s__	0.793542796	OTU1355
1356	3c5cabd8cb53897411f6da985cfc95c0	k__Bacteria; p__Proteobacteria; c__Alphaproteobacteria; o__Rhodobacterales; f__Rhodobacteraceae	0.987344729	OTU1356
1357	3c70d5d2e827f9b99ff6002bff948856	k__Bacteria; p__Planctomycetes; c__Phycisphaerae; o__Phycisphaerales; f__; g__; s__	0.999950538	OTU1357
1358	3c8001e3b52377d93920bcfd0ab22bce	k__Bacteria; p__Bacteroidetes; c__[Saprospirae]; o__[Saprospirales]; f__Chitinophagaceae; g__Chitinophaga; s__	0.999902026	OTU1358
1359	3c875c3051463352a3e26bb579130064	k__Bacteria; p__Bacteroidetes; c__[Saprospirae]; o__[Saprospirales]; f__Chitinophagaceae; g__Flavisolibacter; s__	0.999745947	OTU1359
1360	3c9c1ada5449468cd41dc1d2d8297c7d	k__Bacteria; p__Verrucomicrobia; c__[Pedosphaerae]; o__[Pedosphaerales]; f__; g__; s__	0.873527984	OTU1360
1361	3c9d8c15d5d81ecdcbea3147574dc2be	k__Bacteria; p__Proteobacteria; c__Deltaproteobacteria; o__Syntrophobacterales; f__Syntrophobacteraceae; g__; s__	0.999992201	OTU1361
1362	3ca47ce5dcbb27bf9c5a7c32b73065ad	k__Bacteria; p__Spirochaetes; c__[Leptospirae]; o__[Leptospirales]; f__Leptospiraceae; g__Leptonema; s__	0.998731769	OTU1362
1363	3ca483c7c24a57e97c549ebd498e6658	k__Bacteria; p__Proteobacteria; c__Alphaproteobacteria	0.999199425	OTU1363
1364	3cd5528177788b43960cf1fbbac6c08c	k__Bacteria; p__Cyanobacteria; c__Chloroplast; o__Stramenopiles; f__; g__; s__	1.0	OTU1364
1365	3cd692cbfd486ccfd14de795006258b0	k__Bacteria; p__Proteobacteria; c__Alphaproteobacteria; o__Rhizobiales	0.999943875	OTU1365
1366	3cd77ad431677fce101cb2e4ed8840b1	k__Bacteria; p__Proteobacteria; c__Betaproteobacteria; o__Rhodocyclales; f__Rhodocyclaceae	0.999803316	OTU1366
1367	3cd9ce63f826137d18ca1a11155a21ad	k__Bacteria; p__Actinobacteria; c__Actinobacteria; o__Actinomycetales; f__Microbacteriaceae; g__Cryocola; s__	0.989538496	OTU1367
1368	3cda42753b53c69a40b17bea3247d5b7	k__Bacteria; p__Proteobacteria; c__Deltaproteobacteria; o__Myxococcales; f__; g__; s__	0.997461074	OTU1368
1369	3ce45a28d8c1e1d6796deefd2b01f38f	k__Bacteria; p__Spirochaetes; c__[Leptospirae]; o__[Leptospirales]; f__Leptospiraceae; g__Turneriella; s__	1.0	OTU1369
1370	3ceaba7cbc02a6d7c0303102352fffd3	k__Bacteria; p__Firmicutes; c__Bacilli; o__Bacillales	0.999953375	OTU1370
1371	3cf4bb3f5eddcfd9a7f10e0f49622cdd	k__Bacteria; p__Planctomycetes; c__Planctomycetia; o__Gemmatales; f__Gemmataceae; g__Gemmata; s__	0.999999538	OTU1371
1372	3cf77f77ac1db3d64bf40cb6670228b9	k__Bacteria; p__Proteobacteria; c__Gammaproteobacteria	0.999685782	OTU1372
1373	3cfd75caa75c19801a1f7a1e6ea95d99	k__Bacteria; p__Bacteroidetes; c__[Saprospirae]; o__[Saprospirales]; f__Chitinophagaceae; g__; s__	0.935520718	OTU1373
1374	3d06fdce6cea98587f79c801d0b6a26e	k__Bacteria; p__Proteobacteria; c__Alphaproteobacteria; o__Rhizobiales; f__Rhizobiaceae	0.963892768	OTU1374
1375	3d098c58b9852d701f9224f75b820b2f	k__Bacteria; p__OD1; c__ZB2; o__; f__; g__; s__	0.98323207	OTU1375
1376	3d0fc268f1a39eced08b6c02bdc70852	k__Bacteria; p__Proteobacteria; c__Alphaproteobacteria; o__Rhodospirillales; f__Rhodospirillaceae; g__Reyranella; s__massiliensis	0.868561912	OTU1376
1377	3d254eae6330c3af118ad55d15587525	k__Bacteria; p__Planctomycetes; c__Planctomycetia; o__Planctomycetales; f__Planctomycetaceae; g__Planctomyces; s__	0.999999936	OTU1377
1378	3d2a5e6376842f32204850848b1a5ace	k__Bacteria; p__Planctomycetes; c__Planctomycetia; o__Gemmatales; f__Isosphaeraceae; g__; s__	0.99747397	OTU1378
1379	3d330184e9aba0c2d766abec7d0d7ab7	k__Bacteria; p__Actinobacteria; c__Acidimicrobiia; o__Acidimicrobiales; f__; g__; s__	0.999976158	OTU1379
1380	3d3334e66fdcb687e452436ebc799ae4	k__Bacteria; p__Firmicutes; c__Bacilli; o__Bacillales	0.999983305	OTU1380
1381	3d3e5981d375226b78dec051516b32fa	k__Bacteria; p__; c__; o__; f__; g__; s__	0.757445012	OTU1381
1382	3d48ddac05a661220460647853831283	k__Bacteria; p__Bacteroidetes; c__Sphingobacteriia; o__Sphingobacteriales; f__; g__; s__	0.923752861	OTU1382
1383	3d69e2f84a880e7bf9b2123f9a806acd	k__Bacteria; p__Proteobacteria; c__Alphaproteobacteria; o__Caulobacterales; f__Caulobacteraceae; g__; s__	0.930192712	OTU1383
1384	3d6bfa9add4ca00f9199c3619e55b174	k__Bacteria; p__Verrucomicrobia; c__Verrucomicrobiae; o__Verrucomicrobiales; f__Verrucomicrobiaceae; g__; s__	0.998667848	OTU1384
1385	3d6e6b9fcab83b489d453d8b3e997f79	k__Bacteria; p__Cyanobacteria; c__Chloroplast; o__Chlorophyta; f__Chlamydomonadaceae; g__Chlamydomonas; s__reinhardtii	0.999999946	OTU1385
1386	3d83b5d8fa018b1538aebaa6b3f27de3	k__Bacteria; p__Proteobacteria	0.784152358	OTU1386
1387	3d8884f3e0e3b6decd0db35b6c77ca5d	k__Bacteria; p__Proteobacteria; c__Deltaproteobacteria; o__Myxococcales; f__; g__; s__	0.999467198	OTU1387
1388	3d901c27ae40ac4a6a1477442bac6ec4	k__Bacteria; p__Planctomycetes; c__Planctomycetia; o__Planctomycetales; f__Planctomycetaceae; g__Planctomyces; s__	0.999999952	OTU1388
1389	3d9ff64c2700cbc1762a9d1f2c9119f4	k__Bacteria; p__Planctomycetes; c__Phycisphaerae; o__Phycisphaerales; f__; g__; s__	0.962716933	OTU1389
1390	3da70fed7487ecd02f53b6006ff4d5bd	k__Bacteria; p__Acidobacteria; c__; o__; f__; g__; s__	0.999628897	OTU1390
1391	3daa70965476451fb10e38b3853e9a8c	k__Bacteria; p__Verrucomicrobia; c__[Spartobacteria]; o__[Chthoniobacterales]; f__[Chthoniobacteraceae]; g__; s__	0.999605259	OTU1391
1392	3dabe98784db28262632950ed02c7fc9	k__Bacteria; p__Proteobacteria; c__Gammaproteobacteria; o__Pseudomonadales; f__Pseudomonadaceae; g__Pseudomonas	0.700324361	OTU1392
1393	3db20382d97452dfd84db25dadbc1522	k__Bacteria; p__Proteobacteria; c__Deltaproteobacteria; o__Bdellovibrionales; f__Bdellovibrionaceae; g__Bdellovibrio; s__	0.99930687	OTU1393
1394	3dbd6bba1f693cdf2e0d1f8c7cd55adf	k__Bacteria; p__Cyanobacteria; c__Chloroplast; o__Chlorophyta; f__Chlamydomonadaceae; g__Chlamydomonas; s__reinhardtii	0.999999999	OTU1394
1395	3dc9c8a6473403f25ec8be419c9a1556	k__Bacteria; p__Proteobacteria; c__Alphaproteobacteria; o__Rhizobiales	0.914453653	OTU1395
1396	3ddc39c732afd62d974b29444ffdb9f4	k__Bacteria; p__Proteobacteria; c__Betaproteobacteria; o__Rhodocyclales; f__Rhodocyclaceae	0.716179362	OTU1396
1397	3dede5d3a2d0d53a1d8654fb29141805	k__Bacteria; p__Planctomycetes; c__vadinHA49; o__DH61; f__; g__; s__	0.999999771	OTU1397
1398	3df9200bc50bbc08cce91acd1c89ef12	k__Bacteria; p__Verrucomicrobia; c__[Pedosphaerae]; o__[Pedosphaerales]; f__OPB35; g__; s__	0.995469339	OTU1398
1399	3e0c3d21bfd41374a4b874e78d1d6e20	k__Bacteria; p__Chloroflexi; c__Anaerolineae; o__Caldilineales; f__Caldilineaceae; g__; s__	0.966407642	OTU1399
1400	3e153e5e3e7e018c3041c8f37d699f95	k__Bacteria; p__Bacteroidetes; c__[Saprospirae]; o__[Saprospirales]; f__Chitinophagaceae; g__; s__	0.898297959	OTU1400
1401	3e1980c095efafeaa0dcf2485e571620	k__Bacteria; p__Chloroflexi; c__Chloroflexi; o__AKIW781; f__; g__; s__	1.0	OTU1401
1402	3e1a26e59596ea4b27910d21a7f2685f	k__Bacteria; p__Verrucomicrobia; c__Verrucomicrobiae; o__Verrucomicrobiales; f__Verrucomicrobiaceae; g__Luteolibacter; s__	0.999999943	OTU1402
1403	3e33741ef18fee86e1380c858036fae7	k__Bacteria; p__Chlamydiae; c__Chlamydiia; o__Chlamydiales; f__; g__; s__	0.805204771	OTU1403
1404	3e4e4c0c84c874ad2931bb04d458afbb	k__Bacteria; p__Acidobacteria; c__Acidobacteria-5; o__; f__; g__; s__	0.999999971	OTU1404
1405	3e4fa9b6325c9bde8be2fae806c05a06	k__Bacteria; p__Cyanobacteria; c__Nostocophycideae; o__Nostocales; f__Nostocaceae; g__; s__	0.712363054	OTU1405
1406	3e5802d5e4f03c724145f392429f3def	k__Bacteria; p__Cyanobacteria; c__4C0d-2; o__MLE1-12; f__; g__; s__	1.0	OTU1406
1407	3e9e6197d0866ceeaa0d19f676601a4a	k__Bacteria; p__Firmicutes; c__Clostridia; o__Clostridiales; f__; g__; s__	0.99994763	OTU1407
1408	3ea5743cba5ece368f07e1b33d53e54c	k__Bacteria; p__Verrucomicrobia; c__[Spartobacteria]; o__[Chthoniobacterales]; f__[Chthoniobacteraceae]; g__; s__	0.999998325	OTU1408
1409	3ebe761bfb1238c87195d431f41bf976	k__Bacteria; p__Proteobacteria; c__Gammaproteobacteria; o__Pseudomonadales; f__Moraxellaceae; g__Acinetobacter	0.999999912	OTU1409
1410	3eccd13ae0122366b50367a16626df06	k__Bacteria; p__Bacteroidetes; c__[Saprospirae]; o__[Saprospirales]; f__Chitinophagaceae	0.901106447	OTU1410
1411	3ed7f0996269193fa8c135cf0e015359	k__Bacteria; p__Bacteroidetes; c__Sphingobacteriia; o__Sphingobacteriales; f__; g__; s__	0.999426682	OTU1411
1412	3ed84e86f32104ac11c11e4eb0f0df96	k__Bacteria; p__Actinobacteria; c__Acidimicrobiia; o__Acidimicrobiales; f__EB1017; g__; s__	0.999900023	OTU1412
1413	3efe4b7b2d2ba09cc8f829c5c8075c4d	k__Bacteria; p__Verrucomicrobia; c__[Pedosphaerae]; o__[Pedosphaerales]; f__; g__; s__	0.999334382	OTU1413
1414	3f06b8c8782dda7a32c3f2236f524581	k__Bacteria; p__Cyanobacteria; c__Nostocophycideae; o__Nostocales; f__Nostocaceae	0.99999796	OTU1414
1415	3f141335f372c130fc2dea913a9874a6	k__Bacteria; p__Planctomycetes; c__Planctomycetia; o__Pirellulales; f__Pirellulaceae; g__; s__	0.999964556	OTU1415
1416	3f2733859bb7d5e45f7febb6329e2677	k__Bacteria; p__Chlorobi; c__OPB56; o__; f__; g__; s__	0.999877047	OTU1416
1417	3f3a644a5775d99e34754292b9e73bc2	k__Bacteria; p__Planctomycetes; c__Phycisphaerae; o__Phycisphaerales; f__; g__; s__	0.977813399	OTU1417
1418	3f3b5f208e393dfeeff35c57f7926ef4	k__Bacteria; p__Bacteroidetes; c__Sphingobacteriia; o__Sphingobacteriales; f__; g__; s__	0.998491866	OTU1418
1419	3f42de3a14e0b348bc31390eac4e6350	k__Bacteria; p__Proteobacteria; c__Gammaproteobacteria; o__Xanthomonadales; f__Xanthomonadaceae	0.897516306	OTU1419
1420	3f4b5dddd074a1b44fc12819d30dbcd5	k__Bacteria; p__Proteobacteria; c__Gammaproteobacteria; o__; f__; g__; s__	0.811640982	OTU1420
1421	3f4ed624f5d48912e38e325830488c41	k__Bacteria; p__Proteobacteria; c__Gammaproteobacteria; o__Xanthomonadales; f__Sinobacteraceae; g__; s__	0.999977607	OTU1421
1422	3f63fc839e7b55c6acc9c8eac983f263	k__Bacteria; p__Planctomycetes; c__Phycisphaerae; o__CPla-3; f__; g__; s__	1.0	OTU1422
1423	3f76185f7c1cdc0baa6d7fdc56314914	k__Bacteria; p__; c__; o__; f__; g__; s__	0.907262449	OTU1423
1424	3f841f6fb941516aab1b653880c8ea5b	k__Bacteria; p__Proteobacteria; c__Alphaproteobacteria	0.999994364	OTU1424
1425	3f890d33611175d603784844d58189d4	k__Bacteria; p__Proteobacteria; c__Alphaproteobacteria; o__Sphingomonadales; f__; g__; s__	0.722659946	OTU1425
1426	3f993230d7a72c92fb32787b7325f1dd	k__Bacteria; p__; c__; o__; f__; g__; s__	0.969524374	OTU1426
1427	3f9a2c5cf916124f4f056344b9a2db61	k__Bacteria; p__Bacteroidetes; c__[Saprospirae]; o__[Saprospirales]; f__Chitinophagaceae; g__; s__	0.96853808	OTU1427
1428	3fac4012da94502516742441affae104	k__Bacteria; p__Bacteroidetes; c__Sphingobacteriia; o__Sphingobacteriales; f__; g__; s__	0.999647925	OTU1428
1429	3fb612afa161031b08c1cbbe0c87e33b	k__Bacteria; p__Bacteroidetes; c__[Saprospirae]; o__[Saprospirales]; f__Chitinophagaceae; g__; s__	0.999887501	OTU1429
1430	3fb8a0ddbcfcc0f9dd5edf3e4f3e9463	k__Bacteria; p__Chlamydiae; c__Chlamydiia; o__Chlamydiales; f__Parachlamydiaceae	0.963703253	OTU1430
1431	3fc0e3c7d434ba0fbc0ccb0ffe389897	k__Bacteria; p__Proteobacteria; c__Alphaproteobacteria; o__Rhizobiales; f__Rhizobiaceae; g__Kaistia; s__	0.843414968	OTU1431
1432	3fcbc716b9784394f30fa2136eaab59f	k__Bacteria; p__Proteobacteria; c__Alphaproteobacteria	0.86845573	OTU1432
1433	3fd0eea8e84a71c09d507807d57c3b57	k__Bacteria; p__Verrucomicrobia; c__[Pedosphaerae]; o__[Pedosphaerales]; f__; g__; s__	0.952668021	OTU1433
1434	40016f47c525598d361577c93057edaf	k__Bacteria; p__Cyanobacteria; c__Chloroplast; o__Stramenopiles; f__; g__; s__	0.999999989	OTU1434
1435	4013bc6d297babc7a4cf29ea2ea01774	k__Bacteria; p__Bacteroidetes	0.80787286	OTU1435
1436	401b63f018591ce8ad9d65418b4ea89b	k__Bacteria; p__Verrucomicrobia; c__[Pedosphaerae]; o__[Pedosphaerales]; f__; g__; s__	0.924403073	OTU1436
1437	401ce3383008ba8a38bea244a37687af	k__Bacteria; p__Proteobacteria; c__Alphaproteobacteria; o__Rhizobiales; f__Hyphomicrobiaceae; g__Devosia; s__	0.999809526	OTU1437
1438	40263e14f37b1ad74ad160f34ef64dfe	k__Bacteria; p__Proteobacteria; c__Alphaproteobacteria; o__Rhodospirillales; f__Rhodospirillaceae; g__Reyranella; s__massiliensis	0.925214406	OTU1438
1439	4039b20da31a76c24c40684685a2582d	k__Bacteria; p__Proteobacteria; c__Gammaproteobacteria; o__Aeromonadales; f__Aeromonadaceae; g__Aeromonas	0.903457042	OTU1439
1440	404256c512203c73e4f70579cb4ae743	k__Bacteria; p__Proteobacteria; c__Deltaproteobacteria; o__Myxococcales; f__Polyangiaceae	0.998107696	OTU1440
1441	404f4665526ccadfa6101e3e6b3d3dc4	k__Bacteria; p__Proteobacteria; c__Alphaproteobacteria; o__Rhizobiales; f__Rhizobiaceae; g__Kaistia; s__	0.989248683	OTU1441
1442	4058dc115ae546662dce7cd12401d10b	k__Bacteria; p__Proteobacteria; c__Deltaproteobacteria; o__Bdellovibrionales; f__Bacteriovoracaceae; g__; s__	0.999531904	OTU1442
1443	405ea391db8850048861e824761cfb6c	k__Bacteria	1.0	OTU1443
1444	4072744d5f0ce3b4517b3672ceea064e	k__Bacteria; p__Planctomycetes; c__Planctomycetia; o__Gemmatales; f__Gemmataceae; g__; s__	0.999999964	OTU1444
1445	4072f1e4b922b8271aea234deeb9cae6	k__Bacteria; p__Proteobacteria; c__Alphaproteobacteria; o__Rhodobacterales; f__Rhodobacteraceae; g__Paracoccus; s__kawasakiensis	0.751707352	OTU1445
1446	407b3636e722f370a61a870432ed23a4	k__Bacteria; p__Bacteroidetes; c__[Saprospirae]; o__[Saprospirales]; f__Chitinophagaceae; g__Trachelomonas; s__volvocinopsis	0.714785344	OTU1446
1447	407d9a619632a6d0409e484fd89f0826	k__Bacteria	1.0	OTU1447
1448	4086f38e5baa21c6767157fa06a11b08	k__Bacteria; p__Chlamydiae; c__Chlamydiia; o__Chlamydiales; f__Parachlamydiaceae; g__Candidatus Protochlamydia; s__	0.999691461	OTU1448
1449	4090cc49f3ba68b45e67167261233083	k__Bacteria; p__Bacteroidetes; c__Cytophagia; o__Cytophagales; f__Cytophagaceae; g__Sporocytophaga; s__	0.999670605	OTU1449
1450	409812239a1c8d63d16c849e5acdb0d8	k__Bacteria; p__Proteobacteria; c__Alphaproteobacteria; o__Rhodospirillales; f__Rhodospirillaceae; g__Azospirillum; s__	0.999994872	OTU1450
1451	40a31ff2a52dfb656a749304b15eb707	k__Bacteria; p__Gemmatimonadetes; c__Gemm-3; o__; f__; g__; s__	0.990005772	OTU1451
1452	40ab97eadede47abee306f425391f0d9	k__Bacteria; p__Firmicutes; c__Bacilli; o__Bacillales; f__Bacillaceae; g__Bacillus	0.736548909	OTU1452
1453	40b45ee0ae377d850c75e82eccbd2277	k__Bacteria; p__; c__; o__; f__; g__; s__	0.76030964	OTU1453
1454	40b79b6dc26d3f1200f56f6e73b0386d	k__Bacteria; p__Firmicutes; c__Bacilli; o__Bacillales	0.999984956	OTU1454
1455	40c595cbfa2619c34be94514cb7e44da	k__Bacteria; p__Proteobacteria; c__Alphaproteobacteria; o__Rickettsiales; f__; g__; s__	0.997695797	OTU1455
1456	40f600a3d65fc7b1a94dfce6813a5fff	k__Bacteria; p__Proteobacteria; c__Betaproteobacteria; o__Rhodocyclales; f__Rhodocyclaceae	0.979231717	OTU1456
1457	40fecd68d9159e977aefa0a7785755ac	k__Bacteria; p__Firmicutes; c__Clostridia; o__Clostridiales; f__Lachnospiraceae; g__; s__	0.8708107	OTU1457
1458	41235f78280d0304e45c61651f6237db	k__Bacteria; p__Verrucomicrobia; c__Opitutae; o__Opitutales; f__Opitutaceae; g__Opitutus; s__	0.966237286	OTU1458
1459	412832546efe2b3060d8049178ce1902	k__Bacteria; p__Proteobacteria; c__Alphaproteobacteria; o__Rhizobiales; f__Hyphomicrobiaceae	0.855838993	OTU1459
1460	412e2195a49072aa044d2dd8aa289b4b	k__Bacteria; p__Verrucomicrobia; c__Verrucomicrobiae; o__Verrucomicrobiales; f__Verrucomicrobiaceae; g__Haloferula; s__helveola	0.977520364	OTU1460
1461	41300091835845bd9f0d2c9d5efa62e5	k__Bacteria; p__Actinobacteria; c__Actinobacteria; o__Actinomycetales; f__Nocardioidaceae; g__Nocardioides; s__	0.900242215	OTU1461
1462	413f8ed4528e9bd10df9efe967e58953	k__Bacteria; p__Proteobacteria; c__Deltaproteobacteria; o__Bdellovibrionales; f__Bdellovibrionaceae; g__Bdellovibrio; s__bacteriovorus	0.999996227	OTU1462
1463	41413342ed725bcbff21f8199a20f968	k__Bacteria	1.0	OTU1463
1464	41478bff913ebe365a6da1a3cbd2cb8e	k__Bacteria; p__Proteobacteria; c__Alphaproteobacteria; o__Rhodospirillales; f__Rhodospirillaceae; g__Phaeospirillum; s__fulvum	0.999457334	OTU1464
1465	4148af0a634cd8f73ebce00a44889115	k__Bacteria; p__Bacteroidetes; c__[Saprospirae]; o__[Saprospirales]; f__Chitinophagaceae; g__; s__	0.897323926	OTU1465
1466	4167637a96067311387da01c7d4fbcc6	k__Bacteria; p__Verrucomicrobia; c__[Spartobacteria]; o__[Chthoniobacterales]; f__[Chthoniobacteraceae]; g__; s__	0.999522439	OTU1466
1467	4182a0f35d82f302d0fc248144069efa	k__Bacteria; p__Proteobacteria; c__Betaproteobacteria; o__Burkholderiales; f__Comamonadaceae	0.999996427	OTU1467
1468	41abbc53ede1226a27ed463e7d1a703d	k__Bacteria; p__Proteobacteria; c__Betaproteobacteria; o__Neisseriales; f__Neisseriaceae; g__Vogesella; s__	0.937640617	OTU1468
1469	41b9d2f27678ecc28821a10306e887c2	k__Bacteria; p__Verrucomicrobia; c__[Pedosphaerae]; o__[Pedosphaerales]; f__; g__; s__	0.722603966	OTU1469
1470	41c3fcdc0ba7f8aa45aa2bfd2d4eeaf6	k__Bacteria; p__Actinobacteria; c__Thermoleophilia; o__Gaiellales; f__Gaiellaceae; g__; s__	0.999999476	OTU1470
1471	41c84a34cd4a9c413c77ff7c9e96a884	k__Bacteria; p__Bacteroidetes; c__[Saprospirae]; o__[Saprospirales]; f__Chitinophagaceae	0.993604708	OTU1471
1472	41c9f50deef3dc89e9736ad2ac76cbde	k__Bacteria; p__Proteobacteria; c__Betaproteobacteria; o__Rhodocyclales; f__Rhodocyclaceae; g__Dechloromonas; s__	0.938664945	OTU1472
1473	41d765f2731fdb6769ea59ec2290b92e	k__Bacteria; p__Actinobacteria; c__Acidimicrobiia; o__Acidimicrobiales; f__EB1017; g__; s__	0.999966814	OTU1473
1474	41d7c9b03d765ea10d87cd102fbe66ac	k__Bacteria; p__Bacteroidetes	0.973274595	OTU1474
1475	41dc1087fd59c7bc2583c43fa3ade060	k__Bacteria; p__Proteobacteria; c__Alphaproteobacteria; o__Rhizobiales; f__Rhizobiaceae; g__Kaistia; s__	0.997639262	OTU1475
1476	41ee0bb2956e21a986c8b327f77c6b13	k__Bacteria; p__Proteobacteria; c__Alphaproteobacteria; o__; f__; g__; s__	0.982887236	OTU1476
1477	41eef0dc16a4c4c18b336f148e53c1c7	k__Bacteria; p__Verrucomicrobia; c__[Spartobacteria]; o__[Chthoniobacterales]; f__[Chthoniobacteraceae]; g__; s__	0.963649598	OTU1477
1478	41f3f39a0335a7392afa80327caf0f77	k__Bacteria; p__Firmicutes; c__Clostridia; o__Clostridiales; f__[Tissierellaceae]; g__Anaerococcus; s__	1.0	OTU1478
1479	4209e959914e028f35db3544f78801f0	k__Bacteria; p__Proteobacteria; c__Deltaproteobacteria; o__Bdellovibrionales; f__Bacteriovoracaceae; g__; s__	0.999969954	OTU1479
1480	420e227000e252a7df052447a7ba5b8c	k__Bacteria; p__Proteobacteria; c__Alphaproteobacteria; o__Sphingomonadales; f__; g__; s__	0.993142758	OTU1480
1481	420ef823cc21301d77d23d49ca9fa156	k__Bacteria; p__Proteobacteria; c__Alphaproteobacteria; o__Rhizobiales	0.951061838	OTU1481
1482	4217ace65212d12bb2268b95a181acce	k__Bacteria; p__Bacteroidetes; c__[Saprospirae]; o__[Saprospirales]; f__Chitinophagaceae; g__; s__	0.957823534	OTU1482
1483	421d29d5cd47bbdf4d99899673052b59	k__Bacteria; p__Proteobacteria; c__Gammaproteobacteria; o__HTCC2188; f__HTCC2089; g__; s__	0.999987485	OTU1483
1484	422525e0df9075019a7195d7144b76e7	k__Bacteria; p__Verrucomicrobia; c__[Pedosphaerae]; o__[Pedosphaerales]; f__; g__; s__	0.960815488	OTU1484
1485	4230fed4069a5831c8657501ffd4cc77	k__Bacteria; p__Proteobacteria; c__Betaproteobacteria; o__Burkholderiales; f__Comamonadaceae	0.933488648	OTU1485
1486	42321b0743c4c477562b98e610b0688d	k__Bacteria; p__Proteobacteria; c__Alphaproteobacteria; o__Rhodospirillales; f__Acetobacteraceae; g__Roseomonas; s__lacus	0.994943815	OTU1486
1487	4238e23367d8f661549369d031fc0817	k__Bacteria; p__Proteobacteria; c__Gammaproteobacteria; o__Xanthomonadales; f__Xanthomonadaceae; g__Lysobacter	0.988014343	OTU1487
1488	423bfe429616e440858159efdb4289a5	k__Bacteria; p__Proteobacteria; c__Gammaproteobacteria; o__Pseudomonadales; f__Pseudomonadaceae; g__Pseudomonas	0.972464953	OTU1488
1489	42403540e5aa9f76ac6e307fabce8230	k__Bacteria; p__Verrucomicrobia; c__Verrucomicrobiae; o__Verrucomicrobiales; f__Verrucomicrobiaceae; g__Haloferula; s__helveola	0.759296006	OTU1489
1490	4240cbdefb886ef8e0b16e50862861b4	k__Bacteria; p__Chloroflexi; c__TK10; o__AKYG885; f__Dolo_23; g__; s__	1.0	OTU1490
1491	4245fe74d6dc62e222f933d3dc8502f5	k__Bacteria; p__Firmicutes; c__Clostridia; o__Clostridiales; f__[Tissierellaceae]; g__Anaerococcus; s__	1.0	OTU1491
1492	4258f737dc7eddabe5676f2de2276614	k__Bacteria; p__Armatimonadetes; c__[Fimbriimonadia]; o__[Fimbriimonadales]; f__[Fimbriimonadaceae]; g__Fimbriimonas; s__	0.999350423	OTU1492
1493	42633686204a1f47a9cb85a2dfbfb99c	k__Bacteria; p__Firmicutes; c__Clostridia; o__Clostridiales; f__Clostridiaceae; g__Clostridium; s__	0.966230752	OTU1493
1494	4265fd2a4e53fbbdae5fc14f55889f6c	k__Bacteria; p__Proteobacteria; c__Alphaproteobacteria	0.94119931	OTU1494
1495	4269e88b0e20da2ec62cdc8f719712da	k__Bacteria	1.0	OTU1495
1496	426e6dbcaa7d82da0499975943909460	k__Bacteria; p__Cyanobacteria; c__ML635J-21; o__; f__; g__; s__	0.999999999	OTU1496
1497	426f487c12f45647ca436ff25953bb86	k__Bacteria; p__Proteobacteria; c__Gammaproteobacteria; o__Pseudomonadales; f__Pseudomonadaceae; g__Pseudomonas	0.866203995	OTU1497
1498	426f9407f95ca698f663908a0bb5fa1a	k__Bacteria; p__Bacteroidetes; c__Sphingobacteriia; o__Sphingobacteriales; f__; g__; s__	0.839675864	OTU1498
1499	4285c246d197bac8e54cb018b8d9ae34	k__Bacteria; p__Armatimonadetes; c__[Fimbriimonadia]; o__[Fimbriimonadales]; f__[Fimbriimonadaceae]	0.999999712	OTU1499
1500	42905cad8b6cffbdc7044eb4522c9378	k__Bacteria; p__Proteobacteria; c__Betaproteobacteria; o__Burkholderiales; f__Comamonadaceae	0.996319879	OTU1500
1501	42a3508bda9e6bf169bb6ea9d38a7692	k__Bacteria; p__Proteobacteria; c__Betaproteobacteria	0.999489528	OTU1501
1502	42a4de7f69e05d330c86022fd100574c	k__Bacteria; p__Proteobacteria; c__Betaproteobacteria; o__Neisseriales; f__Neisseriaceae; g__Formivibrio; s__citricus	0.93221049	OTU1502
1503	42a90d229c7c52dff1c846b1f1beecd0	k__Bacteria; p__Proteobacteria; c__Gammaproteobacteria; o__Xanthomonadales; f__Xanthomonadaceae; g__; s__	0.982579765	OTU1503
1504	42be0f85d2c370b7d870da703b74e408	k__Bacteria; p__Proteobacteria; c__Gammaproteobacteria; o__Pseudomonadales; f__Pseudomonadaceae; g__Pseudomonas	0.961669168	OTU1504
1505	42c75c7811f0f04f32f305416781e467	k__Bacteria	0.999999949	OTU1505
1506	42d213f02fa410daccdae45d20afb560	k__Bacteria; p__Proteobacteria; c__Gammaproteobacteria; o__Legionellales; f__Legionellaceae; g__; s__	0.974153047	OTU1506
1507	42d2cab9680d6fc304f642fe0412fbbd	k__Bacteria; p__Firmicutes; c__Bacilli; o__Bacillales	0.91113681	OTU1507
1508	42db01cd9eab7ba82f661069bf63a6d8	k__Bacteria; p__Bacteroidetes; c__[Saprospirae]; o__[Saprospirales]; f__Chitinophagaceae; g__; s__	0.913941627	OTU1508
1509	42dc3709284ad3e5a2e6e96525775bd5	k__Bacteria; p__Proteobacteria; c__Alphaproteobacteria; o__Rhizobiales; f__Beijerinckiaceae	0.817563342	OTU1509
1510	42e6ec676ad9b297c9d460a7db40b507	k__Bacteria; p__Bacteroidetes; c__[Saprospirae]; o__[Saprospirales]; f__Chitinophagaceae; g__; s__	0.881513163	OTU1510
1511	42e9464e281f53ba8a4f84d59d523431	k__Bacteria; p__Proteobacteria; c__Alphaproteobacteria; o__Rhizobiales; f__Phyllobacteriaceae; g__Mesorhizobium; s__	0.990603822	OTU1511
1512	42ec1c1be3298de8a85d28014579081d	k__Bacteria; p__Proteobacteria; c__Betaproteobacteria; o__Burkholderiales; f__Comamonadaceae	0.999969406	OTU1512
1513	42ed1845801541f0033266aa63cd1302	k__Bacteria; p__Bacteroidetes; c__Sphingobacteriia; o__Sphingobacteriales; f__; g__; s__	0.994591285	OTU1513
1514	42fad4ae12ebc0aa6ece9e134dd169e6	k__Bacteria; p__Verrucomicrobia; c__[Spartobacteria]; o__[Chthoniobacterales]; f__[Chthoniobacteraceae]; g__; s__	0.999729069	OTU1514
1515	430605579d52ee0d742fce2a8c8cbc3f	k__Bacteria; p__Bacteroidetes; c__Flavobacteriia; o__Flavobacteriales; f__Cryomorphaceae; g__Fluviicola; s__	0.999820999	OTU1515
1516	430d480477d450614cc88f3853c6ae7f	k__Bacteria; p__Proteobacteria; c__Gammaproteobacteria; o__Pseudomonadales; f__Moraxellaceae; g__Acinetobacter; s__	0.756795111	OTU1516
1517	4315a808d6f4b52dbdddbdf70ad58baa	k__Bacteria; p__Firmicutes; c__Bacilli; o__Bacillales; f__Thermoactinomycetaceae	0.721974033	OTU1517
1518	431bcd939ef258cb4b9551b9a4206696	k__Bacteria; p__Proteobacteria; c__Gammaproteobacteria; o__Xanthomonadales; f__Xanthomonadaceae; g__Lysobacter; s__	0.971683008	OTU1518
1519	4325fbd7fe91a4e8ff1bc10ffa16263d	k__Bacteria; p__; c__; o__; f__; g__; s__	0.944025015	OTU1519
1520	43273100033c87403bbc9b8ffd100540	k__Bacteria; p__Bacteroidetes; c__[Saprospirae]; o__[Saprospirales]; f__Chitinophagaceae	0.999560668	OTU1520
1521	432ad6e614c0f7c07ec857e416dae27f	k__Bacteria; p__Bacteroidetes; c__Flavobacteriia; o__Flavobacteriales; f__Flavobacteriaceae; g__Flavobacterium; s__	0.998540999	OTU1521
1522	4337d3a1a316331218e6904a7c787364	k__Bacteria; p__Bacteroidetes; c__Sphingobacteriia; o__Sphingobacteriales; f__Sphingobacteriaceae; g__; s__	0.990240503	OTU1522
1523	4337e8900a0191bb07072ffb4ce02497	k__Bacteria; p__Cyanobacteria; c__Chloroplast; o__Chlorophyta; f__Chlamydomonadaceae; g__Chlamydomonas; s__reinhardtii	0.999999999	OTU1523
1524	433abaa5d5695cb0cc41d93eaa890d96	k__Bacteria; p__Verrucomicrobia; c__[Spartobacteria]; o__[Chthoniobacterales]; f__[Chthoniobacteraceae]	0.999999566	OTU1524
1525	4343e1f3289dc67ed720959afe6cca83	k__Bacteria; p__Proteobacteria; c__Alphaproteobacteria; o__Rhizobiales; f__; g__; s__	0.991536492	OTU1525
1526	435a3205aa3a6a1850e2b4b78ef0bcdc	k__Bacteria; p__Actinobacteria; c__Actinobacteria; o__Actinomycetales; f__; g__; s__	0.998681998	OTU1526
1527	4378fbb45c96d4bce3c86ef441ec8380	k__Bacteria; p__Bacteroidetes; c__Sphingobacteriia; o__Sphingobacteriales; f__; g__; s__	0.994548353	OTU1527
1528	437a84fce23ec46be753fcac4b94c199	k__Bacteria; p__Proteobacteria; c__Alphaproteobacteria; o__Rhizobiales; f__Rhizobiaceae; g__Sinorhizobium	0.751949517	OTU1528
1529	438243fa0aafbe1b6414fcc9778bf159	k__Bacteria; p__Proteobacteria; c__Gammaproteobacteria; o__Pseudomonadales; f__Pseudomonadaceae; g__Pseudomonas	0.983232888	OTU1529
1530	4384ca24965eb7d3d285bd538f8b8f79	k__Bacteria; p__Proteobacteria; c__Alphaproteobacteria; o__Rhodobacterales; f__Rhodobacteraceae	0.959979085	OTU1530
1531	4388b923230ad2b12d65e92318ef886f	k__Bacteria; p__Proteobacteria; c__Betaproteobacteria; o__Burkholderiales; f__Comamonadaceae	0.956046922	OTU1531
1532	438acf327f54a888cea568d85df63fc0	k__Bacteria; p__Planctomycetes; c__vadinHA49; o__DH61; f__; g__; s__	0.999999999	OTU1532
1533	438c96c3ec0f04c32349bd7bd6bbaf36	k__Bacteria; p__Proteobacteria; c__Gammaproteobacteria; o__Pseudomonadales; f__Pseudomonadaceae; g__Pseudomonas	0.95631235	OTU1533
1534	43a16064da458655fddffdf414e48f91	k__Bacteria; p__Proteobacteria; c__Alphaproteobacteria; o__Rhodobacterales; f__Rhodobacteraceae; g__Paracoccus; s__aminovorans	0.838897992	OTU1534
1535	43a82d9f601ad5fe9abb4000ca4b9c46	k__Bacteria; p__Acidobacteria; c__Solibacteres; o__Solibacterales; f__; g__; s__	0.999999721	OTU1535
1536	43c6272391b5c3e7ebf580c7e2bfc9d4	k__Bacteria; p__Planctomycetes; c__Planctomycetia; o__Gemmatales; f__Isosphaeraceae; g__; s__	0.999991312	OTU1536
1537	43d4f89401142275bddbe14861b2cf4b	k__Bacteria; p__Proteobacteria; c__Deltaproteobacteria; o__Myxococcales; f__; g__; s__	0.99444201	OTU1537
1538	43e14f1fbd6af232c2c4802725b3028e	k__Bacteria; p__Bacteroidetes; c__Sphingobacteriia; o__Sphingobacteriales; f__; g__; s__	0.999977614	OTU1538
1539	43e674eb904ac44c6c36b02436191856	k__Bacteria; p__Bacteroidetes; c__[Saprospirae]; o__[Saprospirales]; f__Chitinophagaceae; g__; s__	0.994457172	OTU1539
1540	43ea8460ddbbe8d8999936e4d5f6d4ad	k__Bacteria; p__Bacteroidetes; c__[Saprospirae]; o__[Saprospirales]; f__Chitinophagaceae; g__; s__	0.99988442	OTU1540
1541	43ec9eaf469781b192b1cff1b3786e0c	k__Bacteria; p__Bacteroidetes; c__[Saprospirae]; o__[Saprospirales]; f__Chitinophagaceae; g__; s__	0.88102921	OTU1541
1542	44080c9981bfe8f47e88075da53ae5ca	k__Bacteria; p__FCPU426; c__; o__; f__; g__; s__	0.997470463	OTU1542
1543	4418b549a45cf2ba0f8bf16607948e8b	k__Bacteria; p__Bacteroidetes; c__[Saprospirae]; o__[Saprospirales]; f__Chitinophagaceae; g__Trachelomonas; s__volvocinopsis	0.864644781	OTU1543
1544	441c6d4f69757ba247e9acc667b83225	k__Bacteria; p__Bacteroidetes; c__[Saprospirae]; o__[Saprospirales]; f__Chitinophagaceae; g__; s__	0.999070127	OTU1544
1545	441e43bcadd457cd67ea13bf82a95b95	k__Bacteria; p__Firmicutes; c__Bacilli; o__Bacillales; f__Bacillaceae; g__Bacillus	0.727629063	OTU1545
1546	4439418e5b7d342332e1fc23f5e19648	k__Bacteria; p__Proteobacteria; c__Betaproteobacteria; o__Burkholderiales	0.774943717	OTU1546
1547	443a1b6e9bb8b8434623dbabf8c5a719	k__Bacteria; p__Proteobacteria; c__Alphaproteobacteria; o__Rhodospirillales; f__Rhodospirillaceae; g__; s__	0.998995299	OTU1547
1548	4445423ccf14a2a103524da80f40f679	k__Bacteria; p__Firmicutes; c__Bacilli; o__Bacillales; f__Paenibacillaceae; g__Paenibacillus; s__ginsengarvi	0.855280745	OTU1548
1549	444fed5bbcb148f961e5438855b6ca6f	k__Bacteria; p__Proteobacteria; c__Betaproteobacteria; o__Burkholderiales; f__Alcaligenaceae	0.997509218	OTU1549
1550	44714581b8c1e8ae5e9ce5c5fc09df26	k__Bacteria; p__Firmicutes; c__Bacilli; o__Bacillales; f__Bacillaceae; g__Bacillus	0.725245619	OTU1550
1551	4473ac847f597164696bc96da74ca753	k__Bacteria; p__Proteobacteria; c__Alphaproteobacteria; o__Rhizobiales; f__; g__; s__	0.923155922	OTU1551
1552	44849f877286eeabb85fd43a12c028ec	k__Bacteria; p__Bacteroidetes; c__[Saprospirae]; o__[Saprospirales]; f__Chitinophagaceae; g__; s__	0.989717795	OTU1552
1553	448588cc65cea801787eb1ac934c2a69	k__Bacteria; p__Planctomycetes; c__Planctomycetia; o__Gemmatales; f__Isosphaeraceae; g__; s__	0.999975448	OTU1553
1554	44874e4cee4ca7e72a7053ae59b7c55c	k__Bacteria; p__Planctomycetes; c__Planctomycetia; o__Planctomycetales; f__Planctomycetaceae; g__Planctomyces; s__	0.999999999	OTU1554
1555	449eeb7d444a7f43b26e7c31123ab449	k__Bacteria; p__Bacteroidetes; c__Cytophagia; o__Cytophagales; f__Cytophagaceae; g__Dyadobacter; s__	0.994647538	OTU1555
1556	44d9ed1423c290bd432e70876c4d12b9	k__Bacteria; p__Verrucomicrobia; c__[Spartobacteria]; o__[Chthoniobacterales]; f__[Chthoniobacteraceae]; g__; s__	0.999222726	OTU1556
1557	44f049004cb60c2cfeaf4337eb36d035	k__Bacteria; p__Bacteroidetes; c__[Saprospirae]; o__[Saprospirales]; f__Chitinophagaceae	0.932530726	OTU1557
1558	44fbb7a34672bf3e4e57e8ba8f4e3dcb	k__Bacteria; p__Proteobacteria; c__Alphaproteobacteria; o__Rhizobiales; f__Bradyrhizobiaceae; g__Balneimonas; s__	0.991483656	OTU1558
1559	44fbf640caac9faf4773de70c0cb25f2	k__Bacteria; p__Acidobacteria; c__Acidobacteria-6; o__iii1-15; f__; g__; s__	0.999999792	OTU1559
1560	4506cf9f39254e3b51779199a2e41a5b	k__Bacteria; p__Actinobacteria; c__Acidimicrobiia; o__Acidimicrobiales; f__koll13; g__; s__	0.99999439	OTU1560
1561	450daadd1d8e454f8b24cf5d4f5add83	k__Bacteria; p__Proteobacteria; c__Alphaproteobacteria; o__Rickettsiales; f__; g__; s__	0.995736262	OTU1561
1562	452283054b959269bbcf6f87eed7752f	k__Bacteria; p__Planctomycetes; c__Phycisphaerae; o__WD2101; f__; g__; s__	0.999999999	OTU1562
1563	4523ab81583b96480f3f043753b32f9b	k__Bacteria; p__Acidobacteria; c__Acidobacteria-6; o__iii1-15; f__; g__; s__	0.999851155	OTU1563
1564	4536031991b08908d442623398df1672	k__Bacteria; p__Proteobacteria; c__Gammaproteobacteria; o__Pseudomonadales; f__Pseudomonadaceae; g__Pseudomonas	0.937756311	OTU1564
1565	4538813ea2e81bbef3bcdda7d429d5c2	k__Bacteria; p__Proteobacteria; c__Deltaproteobacteria; o__Bdellovibrionales; f__Bdellovibrionaceae; g__Bdellovibrio; s__bacteriovorus	0.999976143	OTU1565
1566	453d1916e7fca121e53fe1b41d285928	k__Bacteria; p__Proteobacteria; c__Gammaproteobacteria; o__Pseudomonadales; f__Pseudomonadaceae; g__Pseudomonas	0.847940535	OTU1566
1567	4542e210503a0deaa85d8f51bd802105	k__Bacteria; p__Acidobacteria; c__Acidobacteria-5; o__; f__; g__; s__	0.999999996	OTU1567
1568	454369d26da159b05fdbb9221ea8f90b	k__Bacteria; p__Proteobacteria; c__Deltaproteobacteria; o__Spirobacillales; f__; g__; s__	0.999999992	OTU1568
1569	4552bf854be2f83c76c3d59e05b2f36f	k__Bacteria; p__Proteobacteria; c__Gammaproteobacteria; o__Pseudomonadales; f__Pseudomonadaceae; g__Pseudomonas	0.958137806	OTU1569
1570	456103b83ad4bb9d2d036fe196c48d3b	k__Bacteria; p__Actinobacteria; c__Thermoleophilia; o__Gaiellales; f__AK1AB1_02E; g__; s__	1.0	OTU1570
1571	456b39a776d6a323b54b380089077b85	k__Bacteria; p__Proteobacteria; c__Betaproteobacteria; o__Burkholderiales; f__Comamonadaceae	0.99816124	OTU1571
1572	457fb2a9fa87d9d53324a6dda9f563ec	k__Bacteria; p__Proteobacteria; c__Alphaproteobacteria; o__Rhizobiales; f__; g__; s__	0.977576139	OTU1572
1573	4589ad92f8d914d7ef332ba00febc896	k__Bacteria; p__Proteobacteria; c__Deltaproteobacteria; o__Desulfuromonadales; f__Geobacteraceae; g__Geobacter; s__	0.99963102	OTU1573
1574	459dcd39b21f3925affe91451fff5057	k__Bacteria; p__Proteobacteria	0.747193923	OTU1574
1575	45a0ec266d807883822e729fec45a838	k__Bacteria; p__Proteobacteria; c__Alphaproteobacteria; o__Rhodospirillales; f__Rhodospirillaceae	0.872290266	OTU1575
1576	45a703c3d46ed9731722d03c72be9069	k__Bacteria; p__Proteobacteria; c__Betaproteobacteria; o__Burkholderiales; f__Alcaligenaceae; g__; s__	0.998635803	OTU1576
1577	45ab7b23ee88482238e3e81f02515f68	k__Bacteria; p__Actinobacteria; c__Actinobacteria; o__Actinomycetales; f__Intrasporangiaceae	0.999995918	OTU1577
1578	45b5c60d526c0e6514672acc59281063	k__Bacteria; p__Proteobacteria; c__Alphaproteobacteria; o__Caulobacterales; f__Caulobacteraceae; g__Caulobacter	0.999402494	OTU1578
1579	45bd02376c90f3f0a935fe5b08bd3846	k__Bacteria; p__Acidobacteria; c__S035; o__; f__; g__; s__	0.999998513	OTU1579
1580	45c154b1443535187cd2bdd139317e2d	k__Bacteria; p__Firmicutes; c__Bacilli; o__Bacillales; f__Paenibacillaceae	0.821642778	OTU1580
1581	45cc804beb50ae5a3d1ecf4e1967232c	k__Bacteria; p__Planctomycetes; c__Planctomycetia; o__Planctomycetales; f__Planctomycetaceae; g__Planctomyces; s__	1.0	OTU1581
1582	45cf69beeffce51c17c395a447e32ccc	k__Bacteria; p__Actinobacteria; c__Acidimicrobiia; o__Acidimicrobiales; f__EB1017; g__; s__	0.969894845	OTU1582
1583	45da1125490112e05619c1656d3a7c66	k__Bacteria; p__Verrucomicrobia; c__[Spartobacteria]; o__[Chthoniobacterales]; f__[Chthoniobacteraceae]; g__; s__	0.99999044	OTU1583
1584	45e0be5a31afd7b4a3afd7993d1eda30	k__Bacteria; p__Proteobacteria; c__Betaproteobacteria; o__Burkholderiales; f__Oxalobacteraceae; g__Duganella; s__nigrescens	0.814163733	OTU1584
1585	45f04f1c287d81dd072cd2db06696446	k__Bacteria; p__Bacteroidetes; c__[Saprospirae]; o__[Saprospirales]; f__Chitinophagaceae; g__; s__	0.905544536	OTU1585
1586	4608fae4bbc9964cdd17af8782f2155e	k__Bacteria; p__Proteobacteria; c__Betaproteobacteria; o__Burkholderiales; f__Oxalobacteraceae	0.99999841	OTU1586
1587	46158f1be79546142dc829da4b8545b7	k__Bacteria; p__Proteobacteria; c__Gammaproteobacteria; o__Pseudomonadales; f__Pseudomonadaceae; g__Pseudomonas	0.867180766	OTU1587
1588	4650d8258f300f6579413cc5284f28ee	k__Bacteria; p__Proteobacteria; c__Gammaproteobacteria	0.781417049	OTU1588
1589	4659ad951f85bad1806eb6048a8682a6	k__Archaea; p__Euryarchaeota; c__Thermoplasmata; o__E2; f__; g__; s__	0.920961778	OTU1589
1590	4663ce97df90d054cb40b8615ca135c2	k__Bacteria; p__Proteobacteria; c__Alphaproteobacteria; o__Rhodobacterales; f__Rhodobacteraceae	0.99953159	OTU1590
1591	466cdff6005dcc2faeaa225f5048174a	k__Bacteria; p__Proteobacteria; c__Alphaproteobacteria; o__Rhizobiales; f__Hyphomicrobiaceae; g__Rhodoplanes; s__	0.997125938	OTU1591
1592	4676e9664b7c5c836f5bd2bb9ee9bbc5	k__Bacteria; p__Proteobacteria; c__Deltaproteobacteria; o__Myxococcales; f__Polyangiaceae	0.988875717	OTU1592
1593	468538ff81b9034cb528ed64bae8ffc6	k__Bacteria; p__Verrucomicrobia; c__[Spartobacteria]; o__[Chthoniobacterales]; f__[Chthoniobacteraceae]; g__; s__	0.999526412	OTU1593
1594	4686b782a29bcee22707c1deb013ec3d	k__Bacteria; p__Proteobacteria; c__Betaproteobacteria; o__Rhodocyclales; f__Rhodocyclaceae; g__Georgfuchsia; s__toluolica	0.712116528	OTU1594
1595	468eb79b4c5212d08c2cdfe8cebbff6d	k__Bacteria; p__Acidobacteria; c__Acidobacteria-6; o__CCU21; f__; g__; s__	0.999999964	OTU1595
1596	4694946a1ff1eab520bd9c9adf489263	k__Bacteria; p__Proteobacteria; c__Alphaproteobacteria; o__Rhizobiales; f__Bradyrhizobiaceae	0.940451473	OTU1596
1597	469e8b0240cb462df8b4b48c7083fb95	k__Bacteria; p__Firmicutes; c__Bacilli; o__Bacillales; f__Paenibacillaceae; g__Paenibacillus	0.709007836	OTU1597
1598	46a5359df7f7fb3a7a65fd2a7b3a9bee	k__Bacteria; p__Bacteroidetes; c__[Saprospirae]; o__[Saprospirales]; f__Chitinophagaceae; g__Ferruginibacter; s__lapsinanis	0.851351218	OTU1598
1599	46b3412501a09a6c90b3c599d0e33178	k__Bacteria; p__Actinobacteria; c__Thermoleophilia; o__Gaiellales; f__Gaiellaceae; g__; s__	0.999999965	OTU1599
1600	46bb4ba8c87ba30cf1a542dc1bed62c3	k__Bacteria; p__Proteobacteria; c__Deltaproteobacteria; o__Bdellovibrionales; f__Bacteriovoracaceae; g__; s__	0.999949149	OTU1600
1601	46c3890abc48f6f22a513a44d9be74c8	k__Bacteria; p__Armatimonadetes; c__0319-6E2; o__; f__; g__; s__	0.998855705	OTU1601
1602	46cc214c73e7adbbcec103305fcc5fe3	k__Bacteria; p__Firmicutes; c__Bacilli; o__Bacillales; f__Paenibacillaceae; g__Paenibacillus; s__	0.908012384	OTU1602
1603	46e7a7cd48cf186fa6e972e95caf71c9	k__Bacteria; p__Bacteroidetes; c__[Saprospirae]; o__[Saprospirales]; f__Chitinophagaceae	0.999053435	OTU1603
1604	46ea0dfa954be02574a1af3fb3c77245	k__Bacteria; p__Proteobacteria; c__Alphaproteobacteria; o__Rhizobiales; f__Rhizobiaceae	0.769793011	OTU1604
1605	46ebaeb7ba0fc9b697d6b6d63ec8aa17	k__Bacteria; p__Planctomycetes; c__Planctomycetia; o__Gemmatales; f__Gemmataceae; g__; s__	0.999999954	OTU1605
1606	4705953e910aaa1240845ddabc3305e0	k__Bacteria; p__Proteobacteria; c__Alphaproteobacteria	0.903153691	OTU1606
1607	471e9ff7b293d4ccb7a214c3cf0f66bb	k__Bacteria; p__Verrucomicrobia; c__Verrucomicrobiae; o__Verrucomicrobiales; f__Verrucomicrobiaceae; g__; s__	0.999999999	OTU1607
1608	47228e3da03a34a9a04b5432db08ce93	k__Bacteria; p__Cyanobacteria; c__Chloroplast; o__Chlorophyta; f__Chlamydomonadaceae; g__Chlamydomonas; s__reinhardtii	1.0	OTU1608
1609	4722fa759537ed4c29665d9a54ae449d	k__Bacteria; p__Acidobacteria; c__[Chloracidobacteria]; o__; f__; g__; s__	0.996504151	OTU1609
1610	472466279b75a9efd1ce4fbc71e9f0bd	k__Bacteria; p__Proteobacteria; c__Gammaproteobacteria; o__Pseudomonadales; f__Pseudomonadaceae; g__Pseudomonas	0.999832817	OTU1610
1611	4733a0a4c234570672e560b381060309	k__Bacteria; p__Proteobacteria; c__Betaproteobacteria; o__Neisseriales; f__Neisseriaceae; g__Vogesella; s__	0.999937686	OTU1611
1612	4743cbd46b9fc914c38fd37fc23e7818	k__Bacteria; p__Proteobacteria; c__Alphaproteobacteria; o__Rickettsiales; f__; g__; s__	0.995651121	OTU1612
1613	4753f1f75b09eb09985c3a4698c704b1	k__Bacteria; p__Proteobacteria; c__Alphaproteobacteria; o__Sphingomonadales; f__Sphingomonadaceae; g__Sphingomonas; s__	0.973143348	OTU1613
1614	475466b882ed396887ccb3af92e5cccc	k__Bacteria; p__Nitrospirae; c__Nitrospira; o__Nitrospirales; f__0319-6A21; g__; s__	1.0	OTU1614
1615	4772471cec6cae585dc8c3dd0e638351	k__Bacteria; p__Proteobacteria; c__Betaproteobacteria; o__Burkholderiales; f__Alcaligenaceae; g__Achromobacter; s__	0.72826594	OTU1615
1616	478acc125a46667ddcb090aabcec0261	k__Bacteria; p__Firmicutes; c__Bacilli; o__Bacillales; f__Bacillaceae; g__Bacillus	0.774798819	OTU1616
1617	479489d53320c9ca26cd2727f2ad9885	k__Bacteria; p__Verrucomicrobia; c__[Pedosphaerae]; o__[Pedosphaerales]; f__; g__; s__	0.927865253	OTU1617
1618	47aae1c5e93eaeea2687bf74430d0931	k__Bacteria; p__Bacteroidetes; c__[Saprospirae]; o__[Saprospirales]; f__Chitinophagaceae; g__; s__	0.859082152	OTU1618
1619	47abcea8a122fa2ac4fa05d00017b9bf	k__Bacteria; p__Proteobacteria; c__Deltaproteobacteria; o__Bdellovibrionales; f__Bdellovibrionaceae; g__Bdellovibrio; s__	0.999979949	OTU1619
1620	47b33fcaf4938b155093457909e00766	k__Bacteria; p__Verrucomicrobia; c__Verrucomicrobiae; o__Verrucomicrobiales; f__Verrucomicrobiaceae; g__; s__	0.887659512	OTU1620
1621	47bb8d2c3c358688d31d06c51cdd2444	k__Bacteria; p__Proteobacteria; c__Alphaproteobacteria; o__Rhizobiales; f__Bradyrhizobiaceae	0.999999648	OTU1621
1622	47ce5e7e9cb5b798fbeb9b0ae5a11d39	k__Bacteria; p__Firmicutes; c__Bacilli; o__Bacillales; f__Planococcaceae; g__Sporosarcina; s__aquimarina	0.831714149	OTU1622
1623	47d5a5fc9f8410a65fac5849ea6633b8	k__Bacteria; p__Proteobacteria; c__Gammaproteobacteria; o__Legionellales; f__; g__; s__	0.996217566	OTU1623
1624	47d6acc03ba676492b6f8be7b1e8f911	k__Bacteria; p__Proteobacteria; c__Gammaproteobacteria; o__Pseudomonadales; f__Pseudomonadaceae; g__Pseudomonas	0.797276834	OTU1624
1625	47f2617de53ce85d035fd4d1cc587272	k__Bacteria; p__Bacteroidetes; c__[Saprospirae]; o__[Saprospirales]; f__Chitinophagaceae; g__; s__	0.991462567	OTU1625
1626	47f542da68b38333dd1171770759bf75	k__Bacteria; p__Acidobacteria; c__Acidobacteria-6; o__iii1-15; f__RB40; g__; s__	1.0	OTU1626
1627	4804669ff00c7ec682696fdd03d60923	k__Bacteria; p__Proteobacteria; c__Gammaproteobacteria; o__Xanthomonadales; f__Xanthomonadaceae; g__; s__	0.887781081	OTU1627
1628	48174d87b3d25420d3c754f5494d7b1c	k__Bacteria; p__Bacteroidetes; c__Sphingobacteriia; o__Sphingobacteriales; f__; g__; s__	0.999976004	OTU1628
1629	481e92b614a0f53f6b0530f04b03120f	k__Bacteria; p__Chlorobi; c__; o__; f__; g__; s__	1.0	OTU1629
1630	482246391069b5383fb2b0ceec2da40f	k__Bacteria; p__Proteobacteria; c__Betaproteobacteria	0.999986779	OTU1630
1631	4832c1f2337a7534af445720b72e3387	k__Bacteria; p__Planctomycetes; c__Planctomycetia; o__Gemmatales; f__Gemmataceae; g__; s__	0.999453603	OTU1631
1632	4835175696ce8f25dba75d8400d10b57	k__Bacteria; p__Proteobacteria; c__Betaproteobacteria; o__Burkholderiales; f__Comamonadaceae	0.999797805	OTU1632
1633	48355382e1560fc9f08653963af04362	k__Bacteria; p__Verrucomicrobia; c__[Pedosphaerae]; o__[Pedosphaerales]; f__auto67_4W; g__; s__	0.976895356	OTU1633
1634	483f44073bae70bf6f42eefd14d083b1	k__Bacteria; p__Proteobacteria; c__Alphaproteobacteria; o__Rhizobiales; f__; g__; s__	0.9846978	OTU1634
1635	4855ee3548a9e01dceb4b62d432a5c88	k__Bacteria; p__Proteobacteria; c__Betaproteobacteria; o__Burkholderiales; f__Burkholderiaceae; g__Burkholderia; s__	0.999275092	OTU1635
1636	48575f88b4fd015212db7278e139e760	k__Bacteria; p__Proteobacteria; c__Alphaproteobacteria; o__Rhizobiales	0.864401012	OTU1636
1637	485b68f2485538c83590a7f81e6c439d	k__Bacteria; p__Chlorobi; c__OPB56; o__; f__; g__; s__	0.999999835	OTU1637
1638	485d6254ca1c76846609b7881da6aba9	k__Bacteria; p__Bacteroidetes; c__[Saprospirae]; o__[Saprospirales]; f__Chitinophagaceae	1.0	OTU1638
1639	486894c19db0597fb309f42410d4db90	k__Bacteria; p__GN02; c__BD1-5; o__; f__; g__; s__	0.999538404	OTU1639
1640	486926088cdfd711b42fd04d980dc66c	k__Bacteria; p__Actinobacteria; c__Thermoleophilia; o__Solirubrobacterales; f__; g__; s__	0.929387716	OTU1640
1641	4869379a1d315c0d2c7b37f461d8dd21	k__Bacteria; p__Verrucomicrobia; c__Opitutae; o__Opitutales; f__Opitutaceae; g__Opitutus; s__	0.999999059	OTU1641
1642	488676889325bb67bf9d06a9b8079445	k__Bacteria; p__Proteobacteria; c__Deltaproteobacteria; o__Bdellovibrionales; f__Bdellovibrionaceae; g__Bdellovibrio; s__	0.999999988	OTU1642
1643	488afa33eb2a2cb0ff38454092eac342	k__Bacteria; p__Proteobacteria; c__Alphaproteobacteria; o__Rhizobiales; f__Bradyrhizobiaceae; g__Afipia	0.730018964	OTU1643
1644	4892608ae255757392e46db768fe4d20	k__Bacteria; p__Bacteroidetes; c__Sphingobacteriia; o__Sphingobacteriales; f__Sphingobacteriaceae	0.999684723	OTU1644
1645	48bd5c3e7a01f950f117452c5d8b1f14	k__Bacteria; p__Proteobacteria; c__Alphaproteobacteria; o__Rhizobiales; f__Hyphomicrobiaceae; g__Rhodoplanes; s__	0.982467285	OTU1645
1646	48bd952307e8557f5b5175412e2b4e53	k__Bacteria; p__Proteobacteria; c__Gammaproteobacteria; o__Aeromonadales; f__Aeromonadaceae; g__Aeromonas	0.994285727	OTU1646
1647	48bfac2da54fd39932eafcb98fb4ec28	k__Bacteria; p__Chlorobi; c__BSV26; o__VC38; f__; g__; s__	1.0	OTU1647
1648	48c2eafe56a44b0a474ba34799d16975	k__Bacteria; p__Proteobacteria; c__Betaproteobacteria; o__Burkholderiales; f__Comamonadaceae	0.995230966	OTU1648
1649	48cd491e5c6d4b031eeb64d41d572c0f	k__Bacteria; p__Proteobacteria; c__Gammaproteobacteria; o__Pseudomonadales; f__Pseudomonadaceae	0.999790888	OTU1649
1650	48d359daad27cfd7ea3fee54decec1b3	k__Bacteria; p__Proteobacteria; c__Betaproteobacteria; o__Burkholderiales; f__Oxalobacteraceae; g__Duganella; s__nigrescens	0.819677916	OTU1650
1651	48d5537b97e3be553f68cde44a936f04	k__Bacteria; p__Proteobacteria; c__Alphaproteobacteria; o__Rickettsiales; f__; g__; s__	0.999514148	OTU1651
1652	48e3db3ff81b4dd5cfc9dc6ded14a5c8	k__Bacteria; p__Proteobacteria; c__Deltaproteobacteria; o__Myxococcales; f__; g__; s__	0.991448458	OTU1652
1653	48f150aa226606394de665d8d932bec8	k__Bacteria; p__Proteobacteria; c__Gammaproteobacteria; o__Pseudomonadales; f__Pseudomonadaceae; g__Pseudomonas; s__	0.784115908	OTU1653
1654	49036297ca254adefb0f2b02e528c693	k__Bacteria; p__Firmicutes; c__Bacilli; o__Bacillales; f__Bacillaceae	0.919014184	OTU1654
1655	4913aa9660f8496045ae2f435b2625c4	k__Bacteria; p__Proteobacteria; c__Alphaproteobacteria; o__Caulobacterales; f__Caulobacteraceae; g__Caulobacter; s__vibrioides	0.86164647	OTU1655
1656	4928271f510066982bde3b2b9621e69a	k__Bacteria; p__Bacteroidetes	0.934279059	OTU1656
1657	4939742e1e1d6b015974ec8ee67eab58	k__Bacteria; p__Proteobacteria; c__Gammaproteobacteria; o__Enterobacteriales; f__Enterobacteriaceae	0.999995881	OTU1657
1658	494488d81a06716affe3b40521c86992	k__Bacteria; p__Proteobacteria; c__Alphaproteobacteria; o__; f__; g__; s__	0.870848935	OTU1658
1659	4944e08607bd34d013a34c09889f3efa	k__Bacteria; p__Proteobacteria; c__Alphaproteobacteria; o__Rhodospirillales; f__Rhodospirillaceae; g__Reyranella; s__massiliensis	0.831390905	OTU1659
1660	494db538559fffe9f1233e228cf3b4e0	k__Bacteria; p__Bacteroidetes; c__Cytophagia; o__Cytophagales; f__Cytophagaceae; g__Cytophaga; s__	0.999999998	OTU1660
1661	4954dbef2b19999b7a81d84392af86c3	k__Bacteria; p__Proteobacteria; c__Alphaproteobacteria	0.999905023	OTU1661
1662	49639dabfca072bb4b0c9743b96780d6	k__Bacteria; p__Verrucomicrobia; c__Opitutae; o__Opitutales; f__Opitutaceae; g__Opitutus; s__	0.998688406	OTU1662
1663	497240427e31be6dd911fcfe67b71d20	k__Bacteria; p__Proteobacteria; c__Deltaproteobacteria; o__Bdellovibrionales; f__Bacteriovoracaceae; g__Peredibacter; s__starrii	0.997768806	OTU1663
1664	4974e18e5e1f9331a8a7bfb54583917e	k__Bacteria; p__Proteobacteria; c__Alphaproteobacteria; o__Caulobacterales; f__Caulobacteraceae; g__Caulobacter; s__vibrioides	0.941002223	OTU1664
1665	49760c7e14bbe5829521b174e0636266	k__Bacteria; p__Proteobacteria; c__Gammaproteobacteria; o__Legionellales; f__Coxiellaceae; g__; s__	0.797896328	OTU1665
1666	49983c21dd94e5ece19b1383a2c322ab	k__Bacteria	1.0	OTU1666
1667	49d1eadf3c6e047c3887292b71e5f7da	k__Bacteria; p__Verrucomicrobia; c__Verrucomicrobiae; o__Verrucomicrobiales; f__Verrucomicrobiaceae; g__; s__	0.999296523	OTU1667
1668	49da925085e81ea3dd02131dd3f7baf3	k__Bacteria; p__Chlamydiae; c__Chlamydiia; o__Chlamydiales; f__Parachlamydiaceae; g__Parachlamydia; s__	0.996688528	OTU1668
1669	49e6326acce5a82e2151fa6a5040ea06	k__Bacteria; p__Proteobacteria; c__Deltaproteobacteria; o__Myxococcales	0.999963324	OTU1669
1670	49f613c91af531425a4bd0b63e1ae207	k__Bacteria; p__Proteobacteria; c__Gammaproteobacteria; o__Xanthomonadales; f__Xanthomonadaceae; g__Pseudoxanthomonas; s__mexicana	0.883899939	OTU1670
1671	4a0b292ba716582f9af46694458c0b9b	k__Bacteria; p__Cyanobacteria; c__Chloroplast; o__Streptophyta; f__; g__; s__	1.0	OTU1671
1672	4a1e5e44473fcf41f308288148927289	k__Bacteria; p__Proteobacteria; c__Betaproteobacteria; o__Neisseriales; f__Neisseriaceae; g__; s__	0.999999957	OTU1672
1673	4a2a44f8a6d76951a97eb52463759457	k__Bacteria; p__Proteobacteria; c__Deltaproteobacteria; o__Syntrophobacterales; f__Syntrophobacteraceae; g__; s__	0.922030488	OTU1673
1674	4a4038fdf9d438f7be27d7eef2b05068	k__Bacteria; p__Proteobacteria; c__Deltaproteobacteria; o__Myxococcales; f__OM27; g__; s__	0.999993409	OTU1674
1675	4a4284e9fbea42ca34c379751f568b65	k__Bacteria; p__Verrucomicrobia; c__[Pedosphaerae]; o__[Pedosphaerales]; f__auto67_4W; g__; s__	0.999928132	OTU1675
1676	4a4af7275e4db26f2b21fe090b77e82c	k__Bacteria; p__Cyanobacteria; c__Chloroplast; o__Chlorophyta; f__Chlamydomonadaceae; g__Chlamydomonas; s__reinhardtii	0.999999989	OTU1676
1677	4a51b3d5ac4d9f85ff99a10e2ce7fcc9	k__Bacteria; p__Proteobacteria; c__Gammaproteobacteria; o__Legionellales; f__Coxiellaceae; g__; s__	0.99201551	OTU1677
1678	4a542d89c66405b712c5457fe125bec6	k__Bacteria; p__Proteobacteria; c__Gammaproteobacteria; o__Aeromonadales; f__Aeromonadaceae; g__Aeromonas	0.846029217	OTU1678
1679	4a5a193077d7b28625c622bd0a352cdf	k__Bacteria; p__Proteobacteria; c__Alphaproteobacteria; o__Ellin329; f__; g__; s__	0.999999919	OTU1679
1680	4a64288890372fe71651530d2d9b9516	k__Bacteria; p__Proteobacteria; c__Alphaproteobacteria; o__Rhizobiales; f__; g__; s__	0.726000675	OTU1680
1681	4a68df22f17735a23cb8eb6b7f113c68	k__Bacteria; p__Planctomycetes; c__vadinHA49; o__DH61; f__; g__; s__	1.0	OTU1681
1682	4a7d28645e5081c25e162f9a9ac2062f	k__Bacteria; p__Bacteroidetes	0.99194323	OTU1682
1683	4a915401f42e7742367bbc2fbda69f3f	k__Bacteria; p__Proteobacteria; c__Betaproteobacteria; o__Burkholderiales; f__Comamonadaceae; g__Aquamonas; s__fontana	0.847742116	OTU1683
1684	4ab9c94967577848fe60add80a34f640	k__Bacteria; p__Verrucomicrobia; c__Opitutae; o__Opitutales; f__Opitutaceae; g__; s__	0.89815589	OTU1684
1685	4ac5e56d6cc3aa6739bcbef0d680c5cf	k__Bacteria; p__Bacteroidetes	0.99833246	OTU1685
1686	4acb334ba554c5d6abe3391f3732c3a1	k__Bacteria; p__Cyanobacteria; c__Chloroplast; o__Chlorophyta; f__Chlamydomonadaceae; g__Chlamydomonas; s__reinhardtii	0.99999999	OTU1686
1687	4ad08edc0f9036d5f772204edf4b9d53	k__Bacteria; p__Proteobacteria; c__Deltaproteobacteria; o__Myxococcales; f__; g__; s__	0.999595031	OTU1687
1688	4ad4bd2614ca4f1c4558759d42327972	k__Bacteria; p__TM7; c__SC3; o__; f__; g__; s__	1.0	OTU1688
1689	4add5cada33da8f43dbfc1a9299c6add	k__Bacteria; p__Bacteroidetes; c__VC2_1_Bac22; o__; f__; g__; s__	0.949351877	OTU1689
1690	4ade87a83920db30bc48fb854743eee9	k__Bacteria; p__Bacteroidetes; c__[Saprospirae]; o__[Saprospirales]; f__Chitinophagaceae; g__; s__	0.999934962	OTU1690
1691	4ae87eea065d5ad1fcd1ad8c1f4920a5	k__Bacteria; p__Cyanobacteria; c__Chloroplast; o__Chlorophyta; f__Chlamydomonadaceae; g__Chlamydomonas; s__reinhardtii	0.999999889	OTU1691
1692	4af2457b958a0d06bc7ae891dff33a83	k__Bacteria; p__Bacteroidetes; c__Flavobacteriia; o__Flavobacteriales; f__Flavobacteriaceae; g__Flavobacterium; s__	0.998962142	OTU1692
1693	4af71bbe90f012de222b5b7622540eae	k__Bacteria; p__Proteobacteria; c__Alphaproteobacteria; o__Rhodobacterales; f__Rhodobacteraceae	0.995539144	OTU1693
1694	4af82540cd4b8ec49cc834ab5b769414	k__Bacteria; p__Proteobacteria; c__Betaproteobacteria; o__Burkholderiales; f__Alcaligenaceae; g__Bordetella; s__ansorpii	0.93312143	OTU1694
1695	4b069ee919afdcfa2f515896451d6e39	k__Bacteria; p__Actinobacteria; c__Actinobacteria; o__Actinomycetales; f__Nocardioidaceae; g__; s__	0.988272745	OTU1695
1696	4b06f14c70385839fd91744e89e321e6	k__Bacteria; p__Actinobacteria; c__Actinobacteria; o__Actinomycetales; f__Streptosporangiaceae; g__Nonomuraea; s__roseoviolacea	0.733355977	OTU1696
1697	4b0d07bffdc086dad11ada9fce954842	k__Bacteria; p__Acidobacteria; c__Acidobacteria-6; o__iii1-15; f__RB40; g__; s__	0.816555657	OTU1697
1698	4b1dd913986a861595b1dd7fe09a73c3	k__Bacteria; p__Proteobacteria; c__Betaproteobacteria; o__; f__; g__; s__	0.749188558	OTU1698
1699	4b1ef2044dd76e8095216de4fd4122fe	k__Bacteria; p__Actinobacteria; c__Actinobacteria; o__Actinomycetales; f__Geodermatophilaceae; g__Geodermatophilus	0.999067401	OTU1699
1700	4b399797134eb12acc38bc5944fe2f7a	k__Bacteria; p__Proteobacteria; c__Alphaproteobacteria; o__Rhodospirillales; f__Rhodospirillaceae; g__Skermanella; s__	0.886568769	OTU1700
1701	4b47d7ae6c0ebdc1b49c4dcadd174f43	k__Bacteria; p__Proteobacteria; c__Deltaproteobacteria; o__Bdellovibrionales; f__Bdellovibrionaceae; g__Bdellovibrio; s__	0.995138071	OTU1701
1702	4b5dd8e721cdfb4c1c20be14e9858139	k__Bacteria; p__WS3; c__PRR-12; o__Sediment-1; f__PRR-10; g__; s__	0.994775099	OTU1702
1703	4b76f1f4432b35def364fad34b9cd3c0	k__Bacteria; p__Proteobacteria; c__Betaproteobacteria; o__Burkholderiales; f__Oxalobacteraceae; g__Duganella; s__nigrescens	0.75545965	OTU1703
1704	4b88c4db5f7ae806ab3bca4e14f4e50c	k__Bacteria	0.999999995	OTU1704
1705	4b9e795a4150f4395122524a2c521a39	k__Bacteria; p__Proteobacteria; c__Gammaproteobacteria; o__Enterobacteriales; f__Enterobacteriaceae	0.998651358	OTU1705
1706	4bbdb84815a13a254023d20ad7fc2a7b	k__Bacteria; p__Bacteroidetes; c__Bacteroidia; o__Bacteroidales; f__; g__; s__	0.935487014	OTU1706
1707	4bbf2f03c4f654be4b83bb05411b5dbc	k__Bacteria; p__Proteobacteria; c__Gammaproteobacteria; o__Pseudomonadales; f__Pseudomonadaceae; g__Pseudomonas	0.890937798	OTU1707
1708	4bdb4e2243829d3ef84d75ab7c7fe175	k__Bacteria; p__Chloroflexi; c__Ellin6529; o__; f__; g__; s__	0.999952717	OTU1708
1709	4be0b5bb0a692ac6a1c051595cfb0f72	k__Bacteria; p__Armatimonadetes; c__[Fimbriimonadia]; o__[Fimbriimonadales]; f__[Fimbriimonadaceae]; g__Fimbriimonas; s__	0.999999988	OTU1709
1710	4c0f22e8d460ca8f0a1bb60bc1010f50	k__Bacteria; p__Verrucomicrobia; c__Opitutae; o__Opitutales; f__Opitutaceae; g__Opitutus; s__	0.99998674	OTU1710
1711	4c1701be653d88954bf1628c442ae607	k__Bacteria; p__Proteobacteria; c__Alphaproteobacteria; o__Caulobacterales; f__Caulobacteraceae; g__Caulobacter; s__henricii	0.911733679	OTU1711
1712	4c2e99adf67963706035582545cac808	k__Bacteria; p__Firmicutes; c__Bacilli; o__Bacillales; f__Bacillaceae	0.962717976	OTU1712
1713	4c332960b3e08bad4bbc005640907e5c	k__Bacteria; p__Actinobacteria; c__Acidimicrobiia; o__Acidimicrobiales; f__; g__; s__	0.999323227	OTU1713
1714	4c553602f593e25065a4530be7070ad7	k__Bacteria; p__Proteobacteria; c__Alphaproteobacteria; o__Rhodospirillales; f__Rhodospirillaceae; g__Phaeospirillum; s__fulvum	0.998549256	OTU1714
1715	4c71ac1aa68b1e74ee8e3478ab2f5f7f	k__Bacteria; p__Verrucomicrobia; c__[Spartobacteria]; o__[Chthoniobacterales]; f__[Chthoniobacteraceae]; g__; s__	0.837140416	OTU1715
1716	4c83310a748c228af63e5a1e6a45b29f	k__Bacteria; p__Firmicutes; c__Bacilli; o__Bacillales; f__Bacillaceae; g__Bacillus	0.784434637	OTU1716
1717	4c83471287ba84806f96fe4cd52bbcae	k__Bacteria; p__Proteobacteria; c__Alphaproteobacteria; o__Rickettsiales; f__mitochondria; g__Vermamoeba; s__vermiformis	0.999998997	OTU1717
1718	4ca24b2bce73ee25a16b83886f88b36a	k__Bacteria; p__Bacteroidetes; c__[Saprospirae]; o__[Saprospirales]; f__Chitinophagaceae; g__Terrimonas; s__	0.839530434	OTU1718
1719	4cabd20470c61a69d3f48aa8f80af2a6	k__Bacteria; p__Firmicutes; c__Bacilli; o__Bacillales; f__Paenibacillaceae; g__Paenibacillus; s__	0.882371614	OTU1719
1720	4cad15195a003d520a604978e15d247c	k__Bacteria; p__Bacteroidetes	1.0	OTU1720
1721	4cae191ded83ef152557eab206f7ff15	k__Bacteria; p__WS2; c__SHA-109; o__; f__; g__; s__	0.999598492	OTU1721
1722	4cb2520ee389dc8feb32c4d1a105ba36	k__Bacteria	0.999999999	OTU1722
1723	4cd35e7542a75522e4ae8f09c04867bf	k__Bacteria; p__Proteobacteria; c__Deltaproteobacteria; o__Myxococcales; f__Myxococcaceae; g__Anaeromyxobacter; s__	0.999999468	OTU1723
1724	4cfc1bde188266856648c076c4e03596	k__Bacteria	1.0	OTU1724
1725	4d2888141a3e08e0f3d0cd26e87b95ad	k__Bacteria; p__Proteobacteria; c__Alphaproteobacteria; o__Caulobacterales; f__Caulobacteraceae; g__Caulobacter; s__vibrioides	0.976533738	OTU1725
1726	4d2c8ea375afec8c3dd2421779ddce59	k__Bacteria; p__Firmicutes; c__Bacilli; o__Bacillales; f__Paenibacillaceae; g__Paenibacillus; s__	0.948514718	OTU1726
1727	4d3376dc34d475ee57cd608ee011863c	k__Bacteria; p__Acidobacteria; c__[Chloracidobacteria]; o__; f__; g__; s__	0.99968558	OTU1727
1728	4d344cca5867dc95d02edde2c1d97e81	k__Bacteria; p__Proteobacteria; c__Deltaproteobacteria; o__Myxococcales; f__; g__; s__	0.984290663	OTU1728
1729	4d3ce9c905a1324c58dcd58e9bd15b5c	k__Bacteria; p__Bacteroidetes; c__[Saprospirae]; o__[Saprospirales]; f__Chitinophagaceae; g__; s__	0.992835857	OTU1729
1730	4d4dcfc04d1f34c263640c33d0671611	k__Bacteria; p__Proteobacteria; c__Alphaproteobacteria; o__Caulobacterales; f__Caulobacteraceae; g__Phenylobacterium; s__	0.999998574	OTU1730
1731	4d66221ad3b83bef056b62ce91d3eb62	k__Bacteria; p__Verrucomicrobia; c__[Spartobacteria]; o__[Chthoniobacterales]; f__[Chthoniobacteraceae]; g__; s__	0.999999654	OTU1731
1732	4d70b903cfb21a792e12b2d5959e90b3	k__Bacteria; p__Proteobacteria; c__Alphaproteobacteria; o__Rhizobiales	0.789931677	OTU1732
1733	4d8962504045e66cab6259636c17fd27	k__Bacteria; p__Proteobacteria; c__Deltaproteobacteria; o__Bdellovibrionales; f__Bacteriovoracaceae; g__Peredibacter; s__starrii	0.99604563	OTU1733
1734	4d9938fb22e095af1616cc1c0f64a413	k__Bacteria; p__Cyanobacteria; c__Chloroplast; o__Chlorophyta; f__Chlamydomonadaceae; g__Chlamydomonas; s__reinhardtii	0.981263421	OTU1734
1735	4d9ad4584cdba89750e904285e4eefd3	k__Bacteria; p__Proteobacteria; c__Betaproteobacteria; o__Burkholderiales	0.83022948	OTU1735
1736	4daa8e46db51ecd3da91993afffd08aa	k__Bacteria; p__Verrucomicrobia; c__Opitutae; o__Opitutales; f__Opitutaceae; g__; s__	0.920378817	OTU1736
1737	4dcde978ac75ab61859b883865f117ef	k__Bacteria; p__Bacteroidetes; c__VC2_1_Bac22; o__; f__; g__; s__	0.856446173	OTU1737
1738	4dd281ed002ca3a4b1d45ddacfc25bec	k__Bacteria; p__Proteobacteria; c__Alphaproteobacteria; o__Rhizobiales; f__Hyphomicrobiaceae; g__Rhodoplanes; s__	0.919276326	OTU1738
1739	4dea4c9d1b061b863f733f5bfe91739e	k__Bacteria; p__Proteobacteria; c__Alphaproteobacteria; o__Rhodospirillales; f__Rhodospirillaceae; g__Phaeospirillum; s__fulvum	0.999346534	OTU1739
1740	4df52790975b725ec68078e866080697	k__Bacteria; p__Verrucomicrobia; c__[Spartobacteria]; o__[Chthoniobacterales]; f__[Chthoniobacteraceae]; g__; s__	0.993279396	OTU1740
1741	4e0b263b55e56a32a689c854c2cc96dd	k__Bacteria; p__Proteobacteria; c__Betaproteobacteria; o__Burkholderiales; f__Comamonadaceae	0.998918705	OTU1741
1742	4e3953caa81fe2dc61270ac72cb3a153	k__Bacteria; p__Proteobacteria; c__Gammaproteobacteria; o__Aeromonadales; f__Aeromonadaceae; g__Aeromonas	0.992913641	OTU1742
1743	4e5e30848b172cca365e44fb79baeccb	k__Bacteria; p__Verrucomicrobia; c__[Pedosphaerae]; o__[Pedosphaerales]; f__; g__; s__	0.980087177	OTU1743
1744	4e621aaca2f4106f3e2a63c18b417d46	k__Bacteria; p__; c__; o__; f__; g__; s__	0.792409178	OTU1744
1745	4e6fe2515c370ffa88ccff691d8aa519	k__Bacteria; p__TM7; c__TM7-1; o__; f__; g__; s__	0.999999989	OTU1745
1746	4e76d13ceb909c3ccf60830dc6070eb1	k__Bacteria; p__Actinobacteria; c__Acidimicrobiia; o__Acidimicrobiales; f__; g__; s__	0.999366572	OTU1746
1747	4e7de8c85b005ea6f5863d2457111619	k__Bacteria; p__Armatimonadetes; c__[Fimbriimonadia]; o__[Fimbriimonadales]; f__[Fimbriimonadaceae]; g__; s__	0.993991373	OTU1747
1748	4e91c3ce44165f1d179b626f445ae251	k__Bacteria; p__Proteobacteria; c__Gammaproteobacteria; o__Xanthomonadales; f__Xanthomonadaceae; g__Lysobacter; s__	0.999602736	OTU1748
1749	4e9256f13972e2c3f5cf98e73b2c66ed	k__Bacteria; p__Proteobacteria	0.75885154	OTU1749
1750	4e9af39ff90da64cb46f7017fd0c5e4c	k__Bacteria; p__Verrucomicrobia; c__Opitutae; o__Opitutales; f__Opitutaceae; g__Opitutus; s__	0.999999188	OTU1750
1751	4e9fb6a5e0773849a7edb94cc0f4faa9	k__Bacteria; p__Proteobacteria; c__Alphaproteobacteria; o__Caulobacterales; f__Caulobacteraceae; g__; s__	0.999862371	OTU1751
1752	4ea433a2623516e337b008943b6a33b7	k__Bacteria; p__Proteobacteria; c__Alphaproteobacteria; o__Sphingomonadales; f__Sphingomonadaceae; g__Novosphingobium	0.992456126	OTU1752
1753	4ea715a94b29c8da7516e8cb84e4e7d2	k__Bacteria; p__Proteobacteria; c__Betaproteobacteria; o__Burkholderiales; f__Oxalobacteraceae	0.994032108	OTU1753
1754	4ec58d9072a9d2bbab8bc75711e7fab3	k__Bacteria; p__Bacteroidetes; c__Cytophagia; o__Cytophagales; f__Cytophagaceae; g__Cytophaga; s__	0.883840958	OTU1754
1755	4ed5ebb76582762fb614aa72d2ade52d	k__Bacteria; p__Proteobacteria; c__Alphaproteobacteria; o__Sphingomonadales; f__Sphingomonadaceae; g__Novosphingobium	0.973961854	OTU1755
1756	4ed7c7ab37d2f3b78292f3835249b42e	k__Bacteria; p__Proteobacteria; c__Alphaproteobacteria; o__Rhizobiales	0.999538942	OTU1756
1757	4ee3a8c5aec5f908b6f9e71366dc86a9	k__Bacteria; p__Proteobacteria; c__Gammaproteobacteria; o__Xanthomonadales; f__Sinobacteraceae; g__; s__	0.999830592	OTU1757
1758	4eefb4e7d09d9ea9c88c43fe97d07f5c	k__Bacteria; p__Proteobacteria; c__Gammaproteobacteria; o__Pseudomonadales; f__Pseudomonadaceae; g__Pseudomonas	0.921030304	OTU1758
1759	4efa884ed53939e2740951ccfdeedb3f	k__Bacteria; p__Bacteroidetes; c__[Saprospirae]; o__[Saprospirales]; f__Chitinophagaceae; g__; s__	0.887808951	OTU1759
1760	4f011e3fa2132dd504f79360c07d796e	k__Bacteria; p__Proteobacteria; c__Betaproteobacteria; o__Burkholderiales; f__Comamonadaceae; g__Hydrogenophaga	0.970443771	OTU1760
1761	4f22a6636766dcdf081be6fd36ba26d3	k__Bacteria; p__Acidobacteria; c__Acidobacteria-6; o__iii1-15; f__; g__; s__	0.999834847	OTU1761
1762	4f309db780aaddcc073612304f43413b	k__Bacteria; p__Proteobacteria; c__Gammaproteobacteria	0.999989531	OTU1762
1763	4f31fc43bb2ba611fa37c25e788fecf7	k__Bacteria; p__Proteobacteria; c__Betaproteobacteria; o__Burkholderiales; f__Comamonadaceae	0.999965362	OTU1763
1764	4f45f4c47b1ea7425f1de3255d9547fa	k__Bacteria; p__TM6; c__SJA-4; o__; f__; g__; s__	0.999999571	OTU1764
1765	4f4c265d6776234cc9570428358c8b18	k__Bacteria; p__Proteobacteria; c__Deltaproteobacteria; o__Myxococcales; f__; g__; s__	0.99953291	OTU1765
1766	4f5037c7c6f6e2a8ae806802e607faa0	k__Bacteria; p__Proteobacteria; c__Alphaproteobacteria; o__Rhizobiales; f__Rhizobiaceae; g__Kaistia; s__	0.944097094	OTU1766
1767	4f6d9204703d4c35f16aff0fdad3fddf	k__Bacteria; p__Planctomycetes; c__Planctomycetia; o__Pirellulales; f__Pirellulaceae; g__; s__	0.999994912	OTU1767
1768	4f7c488e4585a11a829a18589bf83f19	k__Bacteria; p__Actinobacteria; c__Actinobacteria; o__Actinomycetales; f__Promicromonosporaceae; g__Cellulosimicrobium; s__	0.949617167	OTU1768
1769	4f844a7d7a32589f48cfe4adb6fb45e7	k__Bacteria; p__Verrucomicrobia; c__[Pedosphaerae]; o__[Pedosphaerales]; f__Ellin517; g__; s__	0.999999211	OTU1769
1770	4f9ff226b3a83fc0960d57d3a2798002	k__Bacteria; p__Planctomycetes; c__Planctomycetia; o__Pirellulales; f__Pirellulaceae; g__; s__	0.999999937	OTU1770
1771	4fa33c80c6dd6d4227fd298bd9684c89	k__Bacteria; p__Firmicutes; c__Clostridia; o__Clostridiales; f__Clostridiaceae; g__Clostridium; s__	0.862624453	OTU1771
1772	4fb04769206d39efae5ddee853503c0b	k__Bacteria; p__Bacteroidetes; c__Bacteroidia; o__Bacteroidales; f__Porphyromonadaceae; g__Paludibacter; s__	0.999996232	OTU1772
1773	4fbfe62e4da628f2623508acd2a75c72	k__Bacteria; p__Proteobacteria; c__Gammaproteobacteria; o__Pseudomonadales; f__Pseudomonadaceae; g__Pseudomonas; s__	0.804507257	OTU1773
1774	4fc57394de5409f2e869586337ac4801	k__Bacteria; p__Verrucomicrobia; c__Opitutae; o__Opitutales; f__Opitutaceae; g__Opitutus; s__	0.932958995	OTU1774
1775	4fcfe434053e932f99d83b2c48bea73c	k__Bacteria; p__Bacteroidetes; c__Sphingobacteriia; o__Sphingobacteriales; f__; g__; s__	0.999662697	OTU1775
1776	4fd22823c8779cdad8d7ec23245c34e0	k__Bacteria; p__Proteobacteria; c__Betaproteobacteria; o__Burkholderiales; f__Oxalobacteraceae; g__Ralstonia; s__	0.958667237	OTU1776
1777	4fe64f20ad83ae2511b7e78b9bf94e16	k__Bacteria	1.0	OTU1777
1778	4ffb374c8e7c794cea3ad819388fd8d0	k__Bacteria; p__Proteobacteria; c__Betaproteobacteria; o__Burkholderiales; f__Oxalobacteraceae; g__Cupriavidus; s__	0.81685591	OTU1778
1779	5004040f67437591dc1ab8a136c77e19	k__Bacteria; p__Proteobacteria; c__Betaproteobacteria; o__Rhodocyclales; f__Rhodocyclaceae	0.896649702	OTU1779
1780	5009e0d0145d1212b56478e8b4f6f16b	k__Bacteria; p__Proteobacteria; c__Gammaproteobacteria; o__Xanthomonadales; f__Sinobacteraceae; g__Steroidobacter; s__	0.967091624	OTU1780
1781	501bd824b52f85ecdeeb9ee95b68c914	k__Bacteria; p__Verrucomicrobia; c__[Spartobacteria]; o__[Chthoniobacterales]; f__[Chthoniobacteraceae]; g__DA101; s__	0.995984132	OTU1781
1782	50274c0caa2006d5ec258bd04868325d	k__Bacteria; p__Proteobacteria; c__Deltaproteobacteria; o__Myxococcales; f__Cystobacteraceae	0.946811324	OTU1782
1783	5040f529414644f8ecd2024207841126	k__Bacteria; p__Proteobacteria; c__Deltaproteobacteria; o__Myxococcales	0.999990111	OTU1783
1784	504bc9d5b2766fb58a5f1595b3b21a15	k__Bacteria; p__Proteobacteria; c__Betaproteobacteria	0.999960851	OTU1784
1785	504e8980ac4e011bc2dd6f1e2f4831c9	k__Bacteria; p__Planctomycetes; c__vadinHA49; o__DH61; f__; g__; s__	1.0	OTU1785
1786	5054a8079a68bd083047198f9e059a26	k__Bacteria; p__; c__; o__; f__; g__; s__	0.91896485	OTU1786
1787	505e3d8b6aa2dcec3f5588baa84e8891	k__Bacteria; p__Verrucomicrobia; c__Opitutae; o__Opitutales; f__Opitutaceae; g__Opitutus; s__	0.999999967	OTU1787
1788	5080d732995a716c9251a0ebbfd9ecfb	k__Bacteria; p__Proteobacteria; c__Alphaproteobacteria; o__Rhodobacterales; f__Rhodobacteraceae	0.989217314	OTU1788
1789	50997d1e6c398e7abaceb666004a2456	k__Bacteria; p__Acidobacteria; c__Holophagae; o__Holophagales; f__Holophagaceae; g__Geothrix; s__	0.996716774	OTU1789
1790	50a628667c07959101e62627c36a70ee	k__Bacteria; p__Verrucomicrobia; c__[Spartobacteria]; o__[Chthoniobacterales]; f__[Chthoniobacteraceae]; g__; s__	0.998375062	OTU1790
1791	50b33949cb772b1c581dbce33fc2aca0	k__Bacteria; p__Proteobacteria; c__Betaproteobacteria; o__Burkholderiales; f__Comamonadaceae	0.999988703	OTU1791
1792	50b7c0205c91ed636e37b248c5ea84cb	k__Bacteria; p__Verrucomicrobia; c__Verrucomicrobiae; o__Verrucomicrobiales; f__Verrucomicrobiaceae; g__Prosthecobacter; s__debontii	0.998895146	OTU1792
1793	50bfe226fd9373f754f1b25bd674c17e	k__Bacteria; p__Proteobacteria; c__Deltaproteobacteria; o__Myxococcales; f__; g__; s__	0.999730286	OTU1793
1794	50cf75d3256ad1077560427fd2696f98	k__Bacteria	0.996786903	OTU1794
1795	50d5a762f0d1c8de285dd1f333d31673	k__Bacteria; p__Proteobacteria; c__Gammaproteobacteria; o__Aeromonadales; f__Aeromonadaceae; g__Aeromonas	0.994528064	OTU1795
1796	50fb93dad525b440dc193bc631872eba	k__Bacteria; p__Actinobacteria; c__Actinobacteria; o__Actinomycetales; f__Nocardioidaceae; g__Nocardioides	0.950546279	OTU1796
1797	51089e8d79f515eda9359a9eaf653aa0	k__Bacteria; p__Firmicutes; c__Bacilli; o__Bacillales; f__Bacillaceae; g__Bacillus; s__fumarioli	0.71696447	OTU1797
1798	510c9bf3e714931d6af1451a681141be	k__Bacteria; p__Firmicutes; c__Bacilli; o__Bacillales; f__Bacillaceae; g__Bacillus	0.898188448	OTU1798
1799	51130ea1a69ea582385c1bc2d646c52c	k__Bacteria; p__Proteobacteria; c__Gammaproteobacteria; o__Legionellales; f__Coxiellaceae; g__; s__	0.980991709	OTU1799
1800	511e2c879441a1e597964e21cf2634cb	k__Bacteria; p__Bacteroidetes; c__Sphingobacteriia; o__Sphingobacteriales; f__; g__; s__	0.999428847	OTU1800
1801	5125b9607048e5c553afc366fb8c6099	k__Bacteria; p__Bacteroidetes; c__[Saprospirae]; o__[Saprospirales]; f__Chitinophagaceae; g__; s__	0.724667335	OTU1801
1802	512b7ab273f510723b34564bc9c5cff7	k__Bacteria; p__Bacteroidetes; c__[Saprospirae]; o__[Saprospirales]; f__Chitinophagaceae	0.999998522	OTU1802
1803	5131a1b8c1e02a65b68f45336460f62c	k__Bacteria; p__Actinobacteria; c__Actinobacteria; o__Actinomycetales; f__Intrasporangiaceae	0.998439831	OTU1803
1804	513c61bcc1f4c2df39a16941215a890e	k__Bacteria; p__Bacteroidetes; c__[Saprospirae]; o__[Saprospirales]; f__Chitinophagaceae	0.762214646	OTU1804
1805	5140a7af90d978e1609652f2b35f1320	k__Bacteria; p__Bacteroidetes; c__Sphingobacteriia; o__Sphingobacteriales; f__; g__; s__	0.99992687	OTU1805
1806	5143fb7763f5e216f42d16afa5a7312f	k__Bacteria; p__Proteobacteria; c__Deltaproteobacteria; o__Syntrophobacterales; f__Syntrophobacteraceae; g__; s__	0.999970834	OTU1806
1807	51511c8d7863ae5180d38cbc4ab1e1b7	k__Bacteria; p__Bacteroidetes; c__Sphingobacteriia; o__Sphingobacteriales; f__; g__; s__	0.999999366	OTU1807
1808	515a1f18b511f11e02881f26511a2b84	k__Bacteria; p__Proteobacteria; c__Alphaproteobacteria; o__Rhodobacterales; f__Rhodobacteraceae; g__Paracoccus; s__kawasakiensis	0.759660308	OTU1808
1809	5160964f61308dbcb5af9855941ddcd7	k__Bacteria; p__Proteobacteria; c__Gammaproteobacteria; o__Enterobacteriales; f__Enterobacteriaceae	0.994120196	OTU1809
1810	516a67156dacfa4341327a7e2a22f877	k__Bacteria; p__Firmicutes; c__Bacilli; o__Bacillales; f__Bacillaceae; g__Geobacillus; s__vulcani	0.968783012	OTU1810
1811	517175c66a736838e6aab09855f73bca	k__Bacteria; p__Bacteroidetes; c__[Saprospirae]; o__[Saprospirales]; f__Chitinophagaceae; g__Flavisolibacter; s__	0.999996496	OTU1811
1812	517c389dd9bc8c014f88016d51f02a6b	k__Bacteria; p__Proteobacteria; c__Gammaproteobacteria; o__Aeromonadales; f__Aeromonadaceae; g__Aeromonas	0.998293143	OTU1812
1813	5189a297a9b5fbfce6abf88b7de4fa84	k__Bacteria; p__Proteobacteria; c__Deltaproteobacteria; o__Bdellovibrionales; f__Bdellovibrionaceae; g__Bdellovibrio; s__	0.999999999	OTU1813
1814	51aee664c21bd301061e44d482f6716c	k__Bacteria; p__Acidobacteria; c__Acidobacteria-6; o__iii1-15; f__; g__; s__	0.999999911	OTU1814
1815	51b9a2e379c2555a3774ef13e9aac08d	k__Bacteria; p__Proteobacteria; c__Alphaproteobacteria; o__Rhizobiales	0.999995114	OTU1815
1816	51c4590d651ec3b9a4f30997b1600fbb	k__Bacteria; p__Verrucomicrobia; c__[Spartobacteria]; o__[Chthoniobacterales]; f__[Chthoniobacteraceae]	0.710849423	OTU1816
1817	51d13c350871e7e3b09a090b61c89685	k__Bacteria; p__Bacteroidetes; c__Sphingobacteriia; o__Sphingobacteriales; f__; g__; s__	0.999753032	OTU1817
1818	51da9298a24e69d6d8f63baa07db696a	k__Bacteria; p__Armatimonadetes; c__0319-6E2; o__; f__; g__; s__	0.983435117	OTU1818
1819	51ee2c6fafcc3c8b4dc0113ac6d4d9b1	k__Bacteria; p__Cyanobacteria; c__Chloroplast; o__Chlorophyta; f__Chlamydomonadaceae; g__Chlamydomonas; s__reinhardtii	0.988396001	OTU1819
1820	5212f3ebd613dd83dca31cdff0d13455	k__Bacteria; p__Bacteroidetes; c__[Saprospirae]; o__[Saprospirales]; f__Chitinophagaceae; g__; s__	0.763902066	OTU1820
1821	5213a050537f3e6138cb21be8d17f560	k__Bacteria; p__Chlamydiae; c__Chlamydiia; o__; f__; g__; s__	0.998751466	OTU1821
1822	5239d9bf0ca65ed2c5fafbdfd64e3ef9	k__Bacteria	0.999999893	OTU1822
1823	524c1f1ba299b590bdc25625fa9ef3d6	k__Bacteria; p__Planctomycetes; c__Planctomycetia; o__Gemmatales; f__Gemmataceae; g__; s__	0.981005279	OTU1823
1824	524f945306ac2c325b6027df82cc10c2	k__Bacteria; p__Proteobacteria; c__Gammaproteobacteria; o__Xanthomonadales; f__Sinobacteraceae; g__; s__	0.998227815	OTU1824
1825	5267018013f4576de67d8bee827ff385	k__Bacteria; p__Proteobacteria; c__Alphaproteobacteria; o__Sphingomonadales; f__Sphingomonadaceae	0.999908897	OTU1825
1826	52723af89b815d93b12da180139dd8d0	k__Bacteria; p__Proteobacteria; c__Alphaproteobacteria; o__Rickettsiales; f__; g__; s__	0.996183416	OTU1826
1827	5277b4e02ff8d6039a747d6cc5a1b51b	k__Bacteria; p__Actinobacteria; c__Actinobacteria; o__Actinomycetales; f__Nocardioidaceae; g__; s__	0.800119018	OTU1827
1828	527a41462bf2c7b4c981cba17d135d0c	k__Bacteria; p__Proteobacteria; c__Alphaproteobacteria; o__Rickettsiales; f__; g__; s__	0.971741155	OTU1828
1829	52801810b1c35353a28e55ac49b6f0a1	k__Bacteria; p__Bacteroidetes; c__Sphingobacteriia; o__Sphingobacteriales; f__; g__; s__	0.999999993	OTU1829
1830	52895b7feb8ced9b2afc4484f71d492f	k__Bacteria; p__Bacteroidetes; c__Cytophagia; o__Cytophagales; f__Cytophagaceae; g__; s__	0.999999706	OTU1830
1831	528a88548e927b87b3684798cfcde44a	k__Bacteria; p__Bacteroidetes; c__[Saprospirae]; o__[Saprospirales]; f__Chitinophagaceae; g__Sediminibacterium; s__	0.995772981	OTU1831
1832	52a4b8b80db26da6200f3f2a8d0d2f94	k__Bacteria; p__Armatimonadetes; c__0319-6E2; o__; f__; g__; s__	0.99987492	OTU1832
1833	52a863f0c6ebbaa88f6c6a6ed1636025	k__Bacteria; p__Proteobacteria; c__Deltaproteobacteria; o__; f__; g__; s__	0.99593589	OTU1833
1834	52aa41fe1a26726f4dd1a10988245ebf	k__Bacteria; p__Acidobacteria; c__[Chloracidobacteria]; o__RB41; f__Ellin6075; g__; s__	0.99999999	OTU1834
1835	52b69c439af7e7c539fb4fedee9ebe32	k__Bacteria; p__Firmicutes; c__Bacilli; o__Bacillales	0.827767619	OTU1835
1836	52bce4241420045d7e083f118a0e2602	k__Bacteria; p__Planctomycetes; c__OM190; o__agg27; f__; g__; s__	0.99956917	OTU1836
1837	52bf102a8ce5e5aa35a1b2be041bca12	k__Bacteria; p__Acidobacteria; c__Acidobacteria-6; o__iii1-15; f__mb2424; g__; s__	0.999999648	OTU1837
1838	52cafea240f8c3a615520207d244eff7	k__Bacteria; p__Proteobacteria; c__Betaproteobacteria; o__Burkholderiales; f__Comamonadaceae	0.907479306	OTU1838
1839	52cdd250d03ae9536987d7ca9c27439f	k__Bacteria; p__Planctomycetes; c__Phycisphaerae; o__Phycisphaerales; f__Phycisphaeraceae; g__; s__	0.986121967	OTU1839
1840	52e476b29b8ee8bc207a69570fb3015d	k__Bacteria; p__Bacteroidetes; c__Flavobacteriia; o__Flavobacteriales; f__Flavobacteriaceae; g__Flavobacterium; s__	0.997498333	OTU1840
1841	52f19cea365daec8799f5f9657c229c2	k__Bacteria; p__Proteobacteria; c__Betaproteobacteria; o__Neisseriales; f__Neisseriaceae; g__Vogesella; s__	0.873694941	OTU1841
1842	5302e53a2e1a11197f99e9c3f9e6293e	k__Bacteria; p__Actinobacteria; c__Thermoleophilia; o__Gaiellales; f__Gaiellaceae; g__; s__	0.999999997	OTU1842
1843	5304053d92e69c91f3e8a04cf0a28622	k__Bacteria; p__Chlamydiae; c__Chlamydiia; o__Chlamydiales; f__Parachlamydiaceae	0.998517155	OTU1843
1844	53040ae7f04328e99f0fb42b8dda6140	k__Bacteria; p__WS2; c__SHA-109; o__; f__; g__; s__	1.0	OTU1844
1845	530b70af3884878285583f38ad0d73cc	k__Bacteria; p__Proteobacteria; c__Betaproteobacteria; o__Burkholderiales; f__Comamonadaceae	0.998313786	OTU1845
1846	5315f80f565dcf26e3ce31efbb47b083	k__Bacteria; p__Proteobacteria; c__Alphaproteobacteria; o__Rhodospirillales; f__Rhodospirillaceae; g__Phaeospirillum; s__fulvum	0.999989323	OTU1846
1847	5319fdd60a8ea9b9ab53f8cde1643ff4	k__Bacteria; p__[Thermi]; c__Deinococci; o__Deinococcales; f__Deinococcaceae; g__Deinococcus; s__geothermalis	0.999991912	OTU1847
1848	531b1d6a9f2671561db684ef48df3e31	k__Bacteria; p__Verrucomicrobia; c__[Pedosphaerae]; o__[Pedosphaerales]; f__auto67_4W; g__; s__	0.947173811	OTU1848
1849	531c4ff46037be98331c44f8bfbb5b4e	k__Bacteria; p__; c__; o__; f__; g__; s__	0.817607346	OTU1849
1850	5337449cb8c8f1d532d5b0e7c0936878	k__Bacteria; p__Proteobacteria; c__Gammaproteobacteria; o__Legionellales; f__Coxiellaceae; g__; s__	0.947515507	OTU1850
1851	533cf6d95cb2ace1d0cacabb0e7cd733	k__Bacteria; p__Proteobacteria; c__Alphaproteobacteria; o__Rhizobiales; f__Hyphomicrobiaceae; g__Pedomicrobium; s__australicum	0.999971908	OTU1851
1852	5354587c502211503346818b87808940	k__Bacteria; p__Proteobacteria; c__Betaproteobacteria; o__Neisseriales; f__Neisseriaceae; g__Vogesella; s__	0.997929524	OTU1852
1853	53629c17d117d6f15291ca3e33c767be	k__Bacteria; p__Actinobacteria; c__Acidimicrobiia; o__Acidimicrobiales; f__EB1017; g__; s__	0.999762333	OTU1853
1854	536f3c8940f29cba597973713b0a5bd0	k__Bacteria	0.999381727	OTU1854
1855	539eb9f7ae07f0ecc1fe252cb7f1a00e	k__Bacteria; p__Bacteroidetes; c__Flavobacteriia; o__Flavobacteriales; f__Flavobacteriaceae; g__Flavobacterium; s__	0.925740797	OTU1855
1856	53a7a37e2eaf51d5e4b53d03edeb116c	k__Bacteria; p__Proteobacteria; c__Alphaproteobacteria; o__; f__; g__; s__	0.898422167	OTU1856
1857	53a92ff739ecefa33fe2e54d350c7e26	k__Bacteria; p__Proteobacteria	0.995393721	OTU1857
1858	53a9c943e38daa10047427a9743517f0	k__Bacteria; p__Chloroflexi; c__Thermomicrobia; o__JG30-KF-CM45; f__; g__; s__	0.99994802	OTU1858
1859	53ca06737199ee3678325edb8269c6a0	k__Bacteria; p__Proteobacteria; c__Alphaproteobacteria; o__Rhizobiales; f__Hyphomicrobiaceae; g__Pedomicrobium; s__australicum	0.999741406	OTU1859
1860	53cd275de8006ccc2b82c8b80ecde757	k__Bacteria; p__Proteobacteria; c__Deltaproteobacteria; o__Bdellovibrionales; f__Bdellovibrionaceae; g__Bdellovibrio; s__	0.999681703	OTU1860
1861	53d4758d8d28fec64784cf23b9f5ce75	k__Bacteria; p__Proteobacteria; c__Betaproteobacteria; o__Rhodocyclales; f__Rhodocyclaceae	0.957283963	OTU1861
1862	53d5cb4b5eee4c3c4986b2c72ef79f13	k__Bacteria; p__Proteobacteria; c__Betaproteobacteria; o__Burkholderiales; f__Comamonadaceae	0.718566842	OTU1862
1863	53e147376c416a7fb1b1c3dc4ba25d6e	k__Bacteria; p__Gemmatimonadetes; c__Gemm-5; o__; f__; g__; s__	1.0	OTU1863
1864	53e1db05cfd415c4e1f1fa6709f97d6d	k__Bacteria; p__Acidobacteria; c__iii1-8; o__DS-18; f__; g__; s__	0.999999932	OTU1864
1865	53e4e562df44dfcde0432ac11942d208	k__Bacteria; p__Proteobacteria; c__Alphaproteobacteria; o__Sphingomonadales; f__Sphingomonadaceae	0.999928089	OTU1865
1866	53ed4b003df5947ec7d392d58a20a676	k__Bacteria; p__; c__; o__; f__; g__; s__	0.794222823	OTU1866
1867	53ffa7644f9723c5b7ff964478a9d0df	k__Bacteria; p__Bacteroidetes; c__[Saprospirae]; o__[Saprospirales]; f__Chitinophagaceae; g__; s__	0.95346103	OTU1867
1868	5406b15196315e820351f19ecce6636b	k__Bacteria; p__Bacteroidetes; c__Bacteroidia; o__Bacteroidales; f__; g__; s__	0.799346198	OTU1868
1869	5416d00e691e187c132d29fbe4e4f7f1	k__Bacteria; p__Proteobacteria; c__Betaproteobacteria; o__Burkholderiales; f__Comamonadaceae	0.997672505	OTU1869
1870	5417cc6cf41a95a36e4ec8a6f581ba3b	k__Bacteria; p__Proteobacteria; c__Betaproteobacteria; o__Rhodocyclales; f__Rhodocyclaceae; g__Zoogloea; s__	0.881518812	OTU1870
1871	54238fdf94a33f2cb08994be017aed49	k__Bacteria; p__Bacteroidetes; c__Flavobacteriia; o__Flavobacteriales; f__Flavobacteriaceae; g__Flavobacterium; s__	0.988384805	OTU1871
1872	543660142e0441da815216aa08f199ea	k__Bacteria; p__Planctomycetes; c__BD7-11; o__; f__; g__; s__	0.999999999	OTU1872
1873	54438f78f0d3cbf2f7663613b1b8e0fa	k__Bacteria; p__Proteobacteria; c__Betaproteobacteria; o__Burkholderiales; f__Comamonadaceae; g__Inhella; s__inkyongensis	0.999927355	OTU1873
1874	5449a75c080f5f49b66404ab3d9f59c4	k__Bacteria; p__Proteobacteria; c__Deltaproteobacteria; o__Myxococcales; f__Haliangiaceae; g__; s__	0.999999839	OTU1874
1875	546f5140924dcafb08554cb114567e87	k__Bacteria; p__Proteobacteria; c__Deltaproteobacteria; o__Myxococcales; f__Nannocystaceae; g__Nannocystis; s__exedens	0.999056432	OTU1875
1876	547141982003b71da248f573c97ef872	k__Bacteria; p__Proteobacteria; c__Alphaproteobacteria; o__Rhodospirillales	0.707598882	OTU1876
1877	54ab5a85c4bf68af7a524fc66ac1832b	k__Bacteria; p__Proteobacteria; c__Alphaproteobacteria; o__; f__; g__; s__	0.87045127	OTU1877
1878	54c6fc73188d61077598020710303573	k__Bacteria; p__Proteobacteria; c__Gammaproteobacteria; o__Pseudomonadales; f__Pseudomonadaceae	0.999916722	OTU1878
1879	54c957e08990d48c4e33e7e3a972beae	k__Bacteria; p__Proteobacteria; c__Alphaproteobacteria; o__Rhizobiales; f__Hyphomicrobiaceae	0.931142631	OTU1879
1880	54dc027fc10ae9de353f59ce2549bc9f	k__Bacteria; p__Acidobacteria; c__Solibacteres; o__Solibacterales; f__Solibacteraceae; g__Candidatus Solibacter; s__	0.999998167	OTU1880
1881	54e035b052559546671f8444ad73d406	k__Bacteria; p__Cyanobacteria; c__ML635J-21; o__; f__; g__; s__	0.999999974	OTU1881
1882	54e0c06e485dee5702fd0c33b4a9d9cc	k__Bacteria; p__TM6; c__SJA-4; o__; f__; g__; s__	1.0	OTU1882
1883	54e6c9a09e4809956b6da385c55b98e5	k__Bacteria; p__Bacteroidetes; c__[Saprospirae]; o__[Saprospirales]; f__Chitinophagaceae; g__Sediminibacterium; s__	0.999987823	OTU1883
1884	54e920999a65a173d3fc598d9df4097f	k__Bacteria; p__Acidobacteria; c__[Chloracidobacteria]; o__RB41; f__; g__; s__	1.0	OTU1884
1885	54ee11a219bd677490a9a23063012fb2	k__Bacteria; p__Verrucomicrobia; c__[Spartobacteria]; o__[Chthoniobacterales]; f__[Chthoniobacteraceae]; g__; s__	0.999869945	OTU1885
1886	54f7cf7992f0086ba2130ce26b06400e	k__Bacteria; p__Actinobacteria; c__Thermoleophilia; o__Solirubrobacterales; f__; g__; s__	0.999999438	OTU1886
1887	54fb45778ffb0e1a10944e1930f86027	k__Bacteria; p__Proteobacteria; c__Alphaproteobacteria; o__Sphingomonadales; f__Sphingomonadaceae; g__; s__	0.821206831	OTU1887
1888	55127a27ed6f949547baa7796f187691	k__Bacteria; p__Proteobacteria; c__Alphaproteobacteria; o__Rhodospirillales; f__Rhodospirillaceae; g__Azospirillum; s__	0.999632641	OTU1888
1889	5513467c0cf6e059e077a0649442a372	k__Bacteria; p__Actinobacteria; c__Actinobacteria; o__Actinomycetales; f__Mycobacteriaceae; g__Mycobacterium; s__	0.953466749	OTU1889
1890	551e7cdd507c23e231fb999a7b614381	k__Bacteria; p__Bacteroidetes; c__At12OctB3; o__; f__; g__; s__	0.984010322	OTU1890
1891	55243272830743b9f252775c46b997d5	k__Bacteria; p__Proteobacteria; c__Gammaproteobacteria; o__Legionellales; f__Coxiellaceae; g__; s__	0.999251595	OTU1891
1892	55281fa6d6a87aba781492cc0f72851e	k__Bacteria; p__Planctomycetes; c__Phycisphaerae; o__mle1-8; f__; g__; s__	0.999885188	OTU1892
1893	553b0f93611730094c84dc8926f43a48	k__Bacteria; p__Acidobacteria; c__[Chloracidobacteria]; o__; f__; g__; s__	0.996455442	OTU1893
1894	5543920d7a2832161952d0f23a69eeed	k__Bacteria; p__Firmicutes; c__Bacilli; o__Bacillales; f__Staphylococcaceae; g__Staphylococcus; s__equorum	0.850247347	OTU1894
1895	55584101c0a3cb50fa9ce50221f29191	k__Bacteria; p__Planctomycetes; c__Planctomycetia; o__Pirellulales; f__Pirellulaceae; g__; s__	0.99913512	OTU1895
1896	55589be332fdb7ae7b49843490da57c4	k__Bacteria; p__Proteobacteria; c__Alphaproteobacteria; o__Caulobacterales; f__Caulobacteraceae; g__Phenylobacterium; s__	0.998787947	OTU1896
1897	555b6ab3ccaa45d6dd2465303d1a1ad8	k__Bacteria; p__Proteobacteria; c__Betaproteobacteria; o__Rhodocyclales; f__Rhodocyclaceae	0.940711506	OTU1897
1898	556a4ca29bfbbd3f9b82871e997e88e4	k__Bacteria; p__Cyanobacteria; c__Chloroplast; o__Chlorophyta; f__Chlamydomonadaceae; g__Chlamydomonas; s__reinhardtii	0.999998767	OTU1898
1899	556b88d21faa43398c9d7c511e9663b4	k__Bacteria; p__Bacteroidetes; c__[Saprospirae]; o__[Saprospirales]; f__Chitinophagaceae; g__; s__	0.979844366	OTU1899
1900	5574c46104eedf426f4a7b09f39027c2	k__Bacteria; p__Firmicutes; c__Bacilli; o__Bacillales; f__Bacillaceae; g__Bacillus	0.735968071	OTU1900
1901	557e0b2fe584b6b0b0d482a1b5a73ae7	k__Bacteria; p__Proteobacteria; c__Gammaproteobacteria; o__Legionellales; f__Coxiellaceae; g__Aquicella; s__	0.999999997	OTU1901
1902	55882f9467b3e68af8ba2808999bfd93	k__Bacteria; p__Proteobacteria; c__Alphaproteobacteria	0.999999987	OTU1902
1903	55d7f9e361964e7c2051b761088e4239	k__Bacteria; p__Proteobacteria; c__Deltaproteobacteria; o__Desulfuromonadales; f__Geobacteraceae; g__Geobacter; s__	0.980551423	OTU1903
1904	55e84bbc39a15e00c724726f11d961b7	k__Bacteria; p__Proteobacteria; c__Betaproteobacteria; o__Burkholderiales; f__Comamonadaceae	0.984619561	OTU1904
1905	5604907067a46a2434e053e03da1f782	k__Bacteria; p__Proteobacteria; c__Deltaproteobacteria; o__Bdellovibrionales; f__Bdellovibrionaceae; g__Bdellovibrio; s__bacteriovorus	0.904944223	OTU1905
1906	562345e196ef18ca5e9b91e7e3bd18df	k__Bacteria; p__Bacteroidetes; c__Sphingobacteriia; o__Sphingobacteriales; f__; g__; s__	0.99193371	OTU1906
1907	562366dc167b9dfa4245d0addeed1230	k__Bacteria; p__Proteobacteria; c__Gammaproteobacteria; o__Pseudomonadales; f__Pseudomonadaceae; g__Pseudomonas; s__	0.854726003	OTU1907
1908	5648dccee530d68ceb3e4d7d22cf8756	k__Bacteria; p__Proteobacteria; c__Gammaproteobacteria; o__Pseudomonadales; f__Pseudomonadaceae; g__Pseudomonas; s__veronii	0.700868463	OTU1908
1909	5659e7e59b471d740e9cc3fddd51b4dc	k__Bacteria; p__Verrucomicrobia; c__[Pedosphaerae]; o__[Pedosphaerales]	0.999982835	OTU1909
1910	565e6f1e205577beef7df6332eb9e3fc	k__Bacteria; p__Bacteroidetes; c__[Saprospirae]; o__[Saprospirales]; f__Chitinophagaceae; g__; s__	0.809751753	OTU1910
1911	566484820e45eb966f2d68f22d381dcc	k__Bacteria; p__Verrucomicrobia; c__Opitutae; o__Opitutales; f__Opitutaceae; g__Opitutus; s__	1.0	OTU1911
1912	567b2cdc2da4af54b7dcc65260c25ea6	k__Bacteria; p__Proteobacteria; c__Deltaproteobacteria; o__Myxococcales; f__Myxococcaceae; g__; s__	0.999999856	OTU1912
1913	567c261e575b39a223d3684a282ffcb4	k__Bacteria; p__Bacteroidetes; c__Flavobacteriia; o__Flavobacteriales; f__Flavobacteriaceae; g__Flavobacterium; s__	0.931643723	OTU1913
1914	56a12dce0b5b833509eeaecc76a2155e	k__Bacteria; p__Gemmatimonadetes; c__Gemm-1; o__; f__; g__; s__	0.999999998	OTU1914
1915	56b5e95bbef59f3d8f932581d801bc6d	k__Bacteria; p__Verrucomicrobia; c__[Spartobacteria]; o__[Chthoniobacterales]; f__[Chthoniobacteraceae]; g__Candidatus Xiphinematobacter; s__	0.999995871	OTU1915
1916	56c509350f5c345305074f61b47b694d	k__Bacteria; p__Cyanobacteria; c__ML635J-21; o__; f__; g__; s__	0.999660143	OTU1916
1917	56ce0791a4db29672818a4b9a5a682f3	k__Bacteria	0.999999985	OTU1917
1918	56dbec136bf9f7af09b566c0dbc227da	k__Bacteria	1.0	OTU1918
1919	56e7ce6cb3c90676938a5523158d5e16	k__Bacteria; p__Planctomycetes; c__Planctomycetia; o__Gemmatales; f__Gemmataceae; g__; s__	0.999999923	OTU1919
1920	56f012c942a51e04fc0eb00396651d64	k__Bacteria; p__Firmicutes; c__Bacilli; o__Bacillales	0.999957058	OTU1920
1921	56ffc3a1273668bb1918767428fe00b8	k__Bacteria; p__Acidobacteria; c__[Chloracidobacteria]; o__RB41; f__; g__; s__	1.0	OTU1921
1922	5705de1a11f2040aa4370e0aa2dec27e	k__Bacteria; p__Bacteroidetes; c__[Saprospirae]; o__[Saprospirales]; f__Chitinophagaceae; g__; s__	0.999956192	OTU1922
1923	571992ba38543f29dba6764d89ff1e19	k__Bacteria; p__Bacteroidetes; c__[Saprospirae]; o__[Saprospirales]; f__Chitinophagaceae; g__Lacibacter; s__cauensis	0.727127845	OTU1923
1924	572c04933e90c4c0b8653f657ef04860	k__Bacteria; p__Proteobacteria; c__Alphaproteobacteria; o__Rhizobiales; f__Rhizobiaceae; g__Rhizobium; s__daejeonense	0.947919194	OTU1924
1925	572fd2dccc05db48f8bacea6f72f5449	k__Bacteria; p__Verrucomicrobia; c__Opitutae; o__Opitutales; f__Opitutaceae; g__Opitutus; s__	0.999994862	OTU1925
1926	5746cf4cba6b62359b4e61cefc0645d2	k__Bacteria; p__Proteobacteria; c__Betaproteobacteria; o__Neisseriales; f__Neisseriaceae; g__Vogesella; s__	0.948465313	OTU1926
1927	576850ef4c6fefc5811a7f78be7dc92d	k__Bacteria; p__Proteobacteria; c__Deltaproteobacteria; o__Bdellovibrionales; f__Bdellovibrionaceae; g__Bdellovibrio; s__	0.999064586	OTU1927
1928	5768a2b1205446535188febcae7d5572	k__Bacteria; p__Proteobacteria; c__Betaproteobacteria; o__Burkholderiales; f__Comamonadaceae	0.999867919	OTU1928
1929	5783d79e5317e0df55e7a76393d2255b	k__Bacteria; p__Firmicutes; c__Bacilli; o__Bacillales	0.999769764	OTU1929
1930	57974ca3146b27028b9cdd893df3a77a	k__Bacteria; p__OD1; c__ZB2; o__; f__; g__; s__	0.998730349	OTU1930
1931	57a5c4e5a7e1f13239455905f2bdda75	k__Bacteria; p__Verrucomicrobia; c__[Spartobacteria]; o__[Chthoniobacterales]; f__[Chthoniobacteraceae]; g__; s__	0.883655926	OTU1931
1932	57b6983ea1f5755f0a6da22477a9ef16	k__Bacteria; p__Proteobacteria; c__Deltaproteobacteria; o__Bdellovibrionales; f__Bdellovibrionaceae; g__Bdellovibrio; s__	0.99983607	OTU1932
1933	57b8493dfa933e4437601bf64a00f96b	k__Bacteria; p__Proteobacteria; c__Alphaproteobacteria; o__Sphingomonadales; f__Sphingomonadaceae; g__Novosphingobium; s__resinovorum	0.915745748	OTU1933
1934	57b8c014bfd5227d2655c49baa7354a6	k__Bacteria; p__Proteobacteria; c__Gammaproteobacteria; o__Alteromonadales; f__125ds10; g__; s__	0.999999033	OTU1934
1935	57b8d2a868e92bb6437ea7dada60aca1	k__Bacteria; p__Proteobacteria; c__Gammaproteobacteria; o__Vibrionales; f__Vibrionaceae; g__Vibrio; s__metschnikovii	0.749572804	OTU1935
1936	57b8ebed6268d786b8f4a1d087441470	k__Bacteria; p__Bacteroidetes; c__[Saprospirae]; o__[Saprospirales]; f__Chitinophagaceae; g__Trachelomonas; s__volvocinopsis	0.881275133	OTU1936
1937	57d13587eaa99a6fe7f53233361a9997	k__Bacteria; p__Verrucomicrobia; c__Opitutae; o__Opitutales; f__Opitutaceae; g__; s__	0.979863599	OTU1937
1938	57df641e97eeb52ba40dc6341700b7f2	k__Bacteria; p__Planctomycetes; c__Planctomycetia; o__Gemmatales; f__Gemmataceae; g__; s__	0.999999402	OTU1938
1939	57e247298bfda3d5ad2d5192b1662cc0	k__Bacteria; p__Bacteroidetes; c__At12OctB3; o__; f__; g__; s__	0.998616845	OTU1939
1940	57e580d109c7019fdef4215642c1486d	k__Bacteria; p__Proteobacteria; c__Gammaproteobacteria; o__Pseudomonadales; f__Pseudomonadaceae; g__Pseudomonas	0.863237224	OTU1940
1941	57ebb5956d8d95c631b677dcde00d0c0	k__Bacteria; p__Proteobacteria; c__Deltaproteobacteria; o__Myxococcales; f__; g__; s__	0.937363964	OTU1941
1942	57f037d3c590db63a2b90eea08e6ce7a	k__Bacteria; p__Verrucomicrobia; c__[Methylacidiphilae]; o__S-BQ2-57; f__; g__; s__	1.0	OTU1942
1943	58105359fc7f0f6ec013bef136330412	k__Bacteria; p__Bacteroidetes; c__[Saprospirae]; o__[Saprospirales]; f__Chitinophagaceae; g__; s__	0.999662125	OTU1943
1944	581f9a6233af547851d367b7d5f01373	k__Bacteria; p__Verrucomicrobia; c__Verrucomicrobiae; o__Verrucomicrobiales; f__Verrucomicrobiaceae; g__; s__	0.99990009	OTU1944
1945	5825f4d2a38d4304807d2cd803093d23	k__Bacteria; p__Proteobacteria; c__Gammaproteobacteria; o__Enterobacteriales; f__Enterobacteriaceae	0.999867204	OTU1945
1946	583062ad97f5a4ab173144d3738eefa7	k__Bacteria; p__Acidobacteria; c__iii1-8; o__DS-18; f__; g__; s__	0.9999998	OTU1946
1947	583ad44f9530f3d2119f889da2044741	k__Bacteria; p__Proteobacteria; c__Alphaproteobacteria; o__Rhodospirillales; f__Rhodospirillaceae; g__Reyranella; s__massiliensis	0.982452628	OTU1947
1948	58446a94f0b82175beb22c97c203b453	k__Bacteria; p__Chloroflexi; c__Anaerolineae; o__A31; f__S47; g__; s__	0.999999999	OTU1948
1949	5852ce31a517416a948edb3cbff5d881	k__Bacteria; p__Verrucomicrobia; c__Verrucomicrobiae; o__Verrucomicrobiales; f__Verrucomicrobiaceae; g__; s__	0.999999965	OTU1949
1950	586a88fc72ccdece27f61210df9b27ed	k__Bacteria; p__Proteobacteria; c__Alphaproteobacteria; o__Rhodospirillales; f__Rhodospirillaceae; g__Dongia; s__mobilis	0.88449288	OTU1950
1951	586f2a23736b00b0d8636f61c4c85910	k__Bacteria; p__Firmicutes; c__Clostridia; o__Clostridiales; f__Peptostreptococcaceae; g__Tepidibacter; s__	0.999951311	OTU1951
1952	5882a072b7ec9846d7154916001d6d4a	k__Bacteria; p__Proteobacteria; c__Betaproteobacteria; o__Burkholderiales; f__Comamonadaceae	0.999976135	OTU1952
1953	589169f0aeef1b19d68e2b5037f8f8f2	k__Bacteria; p__Bacteroidetes; c__[Saprospirae]; o__[Saprospirales]; f__Chitinophagaceae; g__; s__	0.995990364	OTU1953
1954	58a9c967a3fd4244e85e84886334b95b	k__Bacteria; p__Armatimonadetes; c__0319-6E2; o__; f__; g__; s__	0.919245373	OTU1954
1955	58ab4bb03a3af2236b92c389686c3d69	k__Bacteria; p__BRC1; c__PRR-11; o__; f__; g__; s__	0.999835121	OTU1955
1956	58adfc1aedea5eddf51a8b201426ad5a	k__Bacteria; p__Verrucomicrobia; c__[Spartobacteria]; o__[Chthoniobacterales]; f__[Chthoniobacteraceae]; g__; s__	0.995349173	OTU1956
1957	58bd56ad4a63927d2d7e6f73f50b55cd	k__Bacteria; p__Elusimicrobia; c__Elusimicrobia; o__IIb; f__; g__; s__	1.0	OTU1957
1958	58c95c5b0213cb2f416175769575bb06	k__Bacteria; p__Firmicutes; c__Bacilli; o__Bacillales; f__Paenibacillaceae; g__Paenibacillus; s__curdlanolyticus	0.999674069	OTU1958
1959	58cf975fe79b521474e34ad9b6d01cd8	k__Bacteria; p__Proteobacteria; c__Alphaproteobacteria; o__Caulobacterales; f__Caulobacteraceae; g__Phenylobacterium; s__	0.760008573	OTU1959
1960	58df6d6a3c6a79fef88b289ad77e33d8	k__Bacteria; p__Cyanobacteria; c__4C0d-2; o__MLE1-12; f__; g__; s__	0.999999999	OTU1960
1961	58f300713cd8bc918831238062ada4ef	k__Bacteria; p__Verrucomicrobia; c__[Spartobacteria]; o__[Chthoniobacterales]; f__[Chthoniobacteraceae]; g__; s__	0.999855752	OTU1961
1962	590d60da8dc27ccd4f99af06ae53e5ad	k__Bacteria; p__Proteobacteria; c__Betaproteobacteria; o__Burkholderiales; f__Comamonadaceae; g__Aquincola; s__tertiaricarbonis	0.712299529	OTU1962
1963	5928fbe7ea04c0ebf55d06de2716b1ce	k__Bacteria; p__Proteobacteria; c__Alphaproteobacteria	0.990857648	OTU1963
1964	5951417044fb8c65eadbd1a713a486a9	k__Bacteria; p__Armatimonadetes; c__[Fimbriimonadia]; o__[Fimbriimonadales]; f__[Fimbriimonadaceae]; g__Fimbriimonas; s__	0.999959396	OTU1964
1965	5958fd2b7ec972907e061e8f4d0c49b8	k__Bacteria; p__Acidobacteria; c__RB25; o__; f__; g__; s__	0.99999761	OTU1965
1966	59861dfcd63d98391c2ce444c88a5a25	k__Bacteria; p__Proteobacteria; c__Deltaproteobacteria; o__Myxococcales; f__Haliangiaceae; g__; s__	0.999922241	OTU1966
1967	599a5d65ac2d97b981f8f234c0b5a8eb	k__Bacteria; p__Proteobacteria; c__Alphaproteobacteria; o__Rhodospirillales; f__Rhodospirillaceae	0.918613676	OTU1967
1968	59b27c494bceb77f5e2907e2271e8c0d	k__Bacteria; p__Proteobacteria; c__Betaproteobacteria; o__Neisseriales; f__Neisseriaceae; g__Vogesella; s__	0.869755384	OTU1968
1969	59bffec2eba70a66b9f51fae9c8755bb	k__Bacteria; p__Firmicutes; c__Bacilli; o__Bacillales; f__Planococcaceae; g__Sporosarcina; s__aquimarina	0.749249198	OTU1969
1970	59c1351b38e335a10b6f8c74bab94a00	k__Bacteria; p__Bacteroidetes; c__Sphingobacteriia; o__Sphingobacteriales; f__Sphingobacteriaceae; g__Pedobacter	0.878666484	OTU1970
1971	59c16c4a8c0cd09f5ebfd8232e11c0bf	k__Bacteria; p__Proteobacteria; c__Alphaproteobacteria; o__Sphingomonadales; f__Sphingomonadaceae; g__Sphingopyxis; s__	0.997900053	OTU1971
1972	59cd69679cf1ce1fef4b34608f5ed77e	k__Bacteria; p__Proteobacteria; c__Betaproteobacteria; o__Burkholderiales; f__Comamonadaceae	0.999958328	OTU1972
1973	59d45b66990df59d3d2927e110265fd6	k__Bacteria	0.99970424	OTU1973
1974	59dec9cbd208e6a1f173a083ef853f55	k__Bacteria; p__Proteobacteria; c__Alphaproteobacteria; o__Rickettsiales; f__Rickettsiaceae; g__Wolbachia; s__Wolbachia endosymbiont of Chorthippus parallelus	0.977412362	OTU1974
1975	59fd1a1958f1570a08b4d572b70dd4d3	k__Bacteria; p__Proteobacteria; c__Gammaproteobacteria	0.700559793	OTU1975
1976	5a007b54218e44639b09338846bf8289	k__Bacteria; p__Proteobacteria; c__Betaproteobacteria; o__Rhodocyclales; f__Rhodocyclaceae	0.95037866	OTU1976
1977	5a020feef286f5184c4747b42719e300	k__Bacteria; p__Proteobacteria; c__Deltaproteobacteria; o__Syntrophobacterales; f__Syntrophaceae; g__Smithella; s__	0.999985129	OTU1977
1978	5a0336868b430123568a2e5d13d8e31a	k__Bacteria; p__Proteobacteria; c__Alphaproteobacteria; o__Caulobacterales; f__Caulobacteraceae; g__Caulobacter; s__henricii	0.933818578	OTU1978
1979	5a0f1a7b4bb38adf88a366e2a72fa40c	k__Bacteria; p__Verrucomicrobia; c__[Spartobacteria]; o__[Chthoniobacterales]; f__[Chthoniobacteraceae]; g__; s__	0.865893425	OTU1979
1980	5a1ad19369c925566c49631dbff5cb95	k__Bacteria; p__Bacteroidetes	0.953819389	OTU1980
1981	5a1bf983de8086f686fc4b5b634c745f	k__Bacteria; p__Proteobacteria; c__Gammaproteobacteria; o__Pseudomonadales; f__Pseudomonadaceae; g__Pseudomonas	0.808584716	OTU1981
1982	5a35f514bb6826453373c6fc914263cd	k__Bacteria; p__Planctomycetes; c__Planctomycetia; o__Gemmatales; f__Gemmataceae; g__; s__	0.999999953	OTU1982
1983	5a3c9fc1f3cc7d5fe25dae7fbb4dfd05	k__Bacteria; p__Bacteroidetes; c__[Saprospirae]; o__[Saprospirales]; f__Chitinophagaceae; g__; s__	0.999820278	OTU1983
1984	5a66ada7be8fb81c81b1cc59280786bf	k__Bacteria; p__Proteobacteria; c__Betaproteobacteria; o__Neisseriales; f__Neisseriaceae; g__Vogesella; s__	0.999815713	OTU1984
1985	5a740ed78eced3a7fcaff15f10bfe6a5	k__Bacteria; p__Cyanobacteria; c__Chloroplast; o__Chlorophyta; f__Chlamydomonadaceae; g__Chlamydomonas; s__reinhardtii	0.999999495	OTU1985
1986	5a756a4870e248ab3f14dafe3920d397	k__Bacteria; p__Bacteroidetes; c__Sphingobacteriia; o__Sphingobacteriales; f__Sphingobacteriaceae; g__; s__	0.962147043	OTU1986
1987	5a75cf01a3e4f61efbbe5181c4a9be9f	k__Bacteria; p__Verrucomicrobia; c__[Spartobacteria]; o__[Chthoniobacterales]; f__[Chthoniobacteraceae]; g__; s__	0.987638083	OTU1987
1988	5a7681f7f70cd14e9068f6a5ccad5f8f	k__Bacteria; p__Proteobacteria; c__Gammaproteobacteria; o__Aeromonadales; f__Aeromonadaceae; g__Aeromonas	0.996056456	OTU1988
1989	5a7f099f9558acf8a9b29ab786a88d5b	k__Bacteria; p__Proteobacteria; c__Alphaproteobacteria; o__Rhizobiales; f__; g__; s__	0.970469037	OTU1989
1990	5a8057c088231dc572c64e17320c9def	k__Bacteria	0.999999995	OTU1990
1991	5a91b55eb0296e1168a0f0cdcb1f23e4	k__Bacteria; p__Cyanobacteria; c__Chloroplast; o__Chlorophyta; f__Chlamydomonadaceae; g__Chlamydomonas; s__reinhardtii	1.0	OTU1991
1992	5a9fb0e6f08c7217d0f285fd0f7849eb	k__Bacteria; p__Firmicutes; c__Bacilli; o__Bacillales; f__Paenibacillaceae; g__Paenibacillus; s__ginsengarvi	0.843699856	OTU1992
1993	5aa420c1663cd76bac9ce931980da59a	k__Bacteria; p__Proteobacteria; c__Betaproteobacteria; o__Burkholderiales; f__Comamonadaceae	0.99872399	OTU1993
1994	5aa5614c3b98c2b8abeda2760ee15d2f	k__Bacteria; p__Actinobacteria; c__Acidimicrobiia; o__Acidimicrobiales; f__; g__; s__	0.999839684	OTU1994
1995	5aa7c9c9db91870f311fa68709f6b055	k__Bacteria; p__Proteobacteria; c__Betaproteobacteria; o__Rhodocyclales; f__Rhodocyclaceae; g__Zoogloea; s__	0.951613733	OTU1995
1996	5aab5df6faec9fd45caf16d8d22c223b	k__Bacteria; p__Proteobacteria; c__Betaproteobacteria; o__; f__; g__; s__	0.990858522	OTU1996
1997	5ab4dea911eb6169e2905cd6824a8c97	k__Bacteria; p__Proteobacteria; c__Betaproteobacteria; o__Burkholderiales; f__Comamonadaceae	0.998928501	OTU1997
1998	5ab53c0622edd98e9817387165641d9b	k__Bacteria; p__Actinobacteria; c__Actinobacteria; o__Actinomycetales; f__Mycobacteriaceae; g__Mycobacterium; s__	0.755877735	OTU1998
[truncated: 3,679 more rows]
