# Supplementary material for: Algae drive convergent bacterial community assembly at low dilution frequency
Source: iScience. 2023 May 16;26(6):106879. doi: 10.1016/j.isci.2023.106879 (PMC10238937; doi:10.1016/j.isci.2023.106879)
Supplement: Data S5. p values from Fisher exact test of abiotic taxa — Related to STAR Methods and Results section “dynamics along PC1 are driven by abiotic factors.” The p values of the taxa contributing to displacement of the communities along PC1 for the analysis with the rare taxa removed, is presented here, according to the analysis described in STAR Methods section “displacement along PC1” for both soil samples. The Bonferroni corrected p value is also mentioned. [file mmc6.csv]

	Soil A	Soil B
OTU3689	0.310344828	0.058119658		Bonferroni correced p_value threshold = 0.000649
OTU231	1	1
OTU1000	1	0.285714286
OTU145	0.642394188	1
OTU5572	0.105910781	0.497354497
OTU1117	0.108645677	0.142333029
OTU4486	0.022988506	0.669200365
OTU4022	0.568018189	0.025125599
OTU3775	1	0.285714286
OTU4786	0.245077461	0.068444599
OTU3968	1	0.285714286
OTU2568	1	1
OTU2871	0.396249927	0.029162142
OTU1551	0.087989072	1
OTU2762	1	0.690821256
OTU1367	0.137476317	1
OTU5359	0.287230011	1
OTU2155	0.63281546	0.285714286
OTU2907	0.63281546	0.536019536
OTU5598	1	1
OTU0	0.63281546	1
OTU3427	0.532019704	1
OTU530	0.63281546	0.400966184
OTU3146	1	1
OTU3794	0.310344828	1
OTU5622	0.095902598	0.285714286
OTU176	0.426986507	1
OTU3143	1	0.221256039
OTU249	1	0.098724142
OTU1586	1	0.188034188
OTU5476	1	0.025125599
OTU630	0.63281546	0.294749695
OTU4256	1	0.188034188
OTU3634	0.532019704	1
OTU2962	0.532019704	1
OTU17	1	1
OTU3363	0.204675385	1
OTU2848	0.310344828	1
OTU2186	1	1
OTU1260	0.396249927	1
OTU1953	1	1
OTU695	1	0.074936658
OTU238	0.63281546	0.029162142
OTU3846	1	1
OTU2336	0.674903807	1
OTU5590	0.088669951	0.017094017
OTU4412	1	1
OTU1251	1	1
OTU1763	1	0.029162142
OTU3971	0.280030315	0.098724142
OTU2237	0.137476317	0.280830281
OTU4601	0.237062787	0.671497585
OTU3646	0.225587206	0.221256039
OTU1169	1	1
OTU2489	0.129635182	1
OTU3733	0.532019704	0.605616606
OTU2001	1	0.371480693
OTU408	0.63281546	1
OTU5201	0.694152924	0.671497585
OTU364	1	0.371480693
OTU4262	1	1
OTU5012	0.63281546	1
OTU681	0.431081662	0.221256039
OTU2713	1	1
OTU5257	0.076038904	1
OTU574	0.688155922	0.003047194
OTU5036	1	1
OTU4908	1	0.14123268
OTU2405	0.674903807	0.010766046
OTU108	0.674903807	0.017094017
OTU1984	0.010262701	0.671497585
OTU2181	1	0.095652174
OTU5507	1	1
OTU5613	1	0.285714286
OTU5522	0.220032841	1
OTU2732	0.027033536	1
