# Supplementary material for: Algae drive convergent bacterial community assembly at low dilution frequency
Source: iScience. 2023 May 16;26(6):106879. doi: 10.1016/j.isci.2023.106879 (PMC10238937; doi:10.1016/j.isci.2023.106879)
Supplement: Data S6. p values from Fisher exact test of abiotic taxa, without removing the rare taxa — Related to STAR Methods and Results section “dynamics along PC1 are driven by abiotic factors.” The p values of the taxa contributing to displacement of the communities along PC1 for the analysis without removing the rare taxa, is presented here, according to the analysis described in STAR Methods section “displacement along PC1” for both soil samples. The Bonferroni corrected p value is also mentioned. [file mmc7.csv]

	Soil A	Soil B
OTU1521	0.022281167	1		Bonferroni corrected p_value threshold = 6.94E-05
OTU560	1	1
OTU1311	0.310344828	1
OTU231	0.371480693	1
OTU768	1	1
OTU58	1	1
OTU630	1	1
OTU1225	0.532019704	1
OTU512	0.422288856	0.497354497
OTU5429	0.310344828	1
OTU236	1	1
OTU625	1	0.000479714
OTU4683	0.694152924	1
OTU4362	1	1
OTU4087	1	1
OTU2021	0.019975726	0.14123268
OTU499	1	1
OTU2820	1	1
OTU593	1	1
OTU3628	0.642394188	1
OTU1352	1	1
OTU3109	1	1
OTU1984	0.532019704	0.074074074
OTU1472	0.310344828	1
OTU681	0.220032841	0.285714286
OTU1586	0.055879752	1
OTU5175	1	0.294749695
OTU934	1	1
OTU5657	1	1
OTU4937	1	0.014814815
OTU3764	1	0.294749695
OTU4696	1	1
OTU680	1	1
OTU4895	0.220032841	0.00837713
OTU1074	0.310344828	1
OTU100	1	1
OTU2079	0.63281546	0.536019536
OTU1346	1	0.536019536
OTU5572	0.532019704	0.074074074
OTU411	1	1
OTU4351	1	1
OTU4338	1	1
OTU4299	1	1
OTU1256	1	1
OTU3097	0.532019704	1
OTU1276	0.088669951	1
OTU1794	1	1
OTU2694	1	1
OTU3009	1	1
OTU4152	0.220032841	1
OTU457	1	1
OTU1016	1	1
OTU3952	0.088669951	1
OTU108	1	1
OTU3164	1	1
OTU4876	1	0.497354497
OTU4340	1	1
OTU4022	1	1
OTU4149	0.310344828	0.014814815
OTU1022	0.532019704	1
OTU3208	0.674903807	1
OTU4529	1	0.285714286
OTU143	1	0.497354497
OTU2582	1	1
OTU1791	1	1
OTU3354	1	1
OTU4582	1	1
OTU3883	0.15283567	1
OTU2709	0.63281546	6.76E-06
OTU2407	1	1
OTU2212	0.23407527	1
OTU3127	1	1
OTU4959	1	1
OTU5046	1	1
OTU4714	0.022988506	1
OTU1321	0.022988506	0.074074074
OTU4813	1	1
OTU1330	1	0.285714286
OTU4738	0.15283567	1
OTU3197	0.310344828	1
OTU408	0.287230011	0.014814815
OTU1544	0.003269794	0.062832819
OTU3467	1	0.536019536
OTU3591	1	1
OTU4262	0.642394188	0.025125599
OTU3221	1	0.536019536
OTU4554	1	1
OTU5622	1	0.017094017
OTU4138	0.23407527	0.002484472
OTU3585	1	1
OTU4626	1	1
OTU525	0.63281546	0.536019536
OTU4594	0.310344828	1
OTU2641	1	1
OTU887	0.310344828	1
OTU3288	1	0.014814815
OTU4451	1	1
OTU5522	0.158136316	0.004844431
OTU3444	0.220032841	0.171950755
OTU2530	1	1
OTU4552	1	0.091285526
OTU4585	1	1
OTU3775	0.532019704	0.497354497
OTU4054	1	0.671497585
OTU3459	1	1
OTU75	0.310344828	0.285714286
OTU2941	0.220032841	0.022303301
OTU4073	1	0.285714286
OTU2726	1	1
OTU4794	0.033237228	0.280830281
OTU2143	1	1
OTU3564	1	1
OTU1224	1	1
OTU2285	1	1
OTU243	1	0.497354497
OTU789	1	1
OTU3590	1	1
OTU2372	0.002135296	0.003418803
OTU3905	1	1
OTU1756	0.674903807	1
OTU3836	1	1
OTU3885	1	0.074074074
OTU2911	1	1
OTU238	1	1
OTU1610	0.339067829	1
OTU451	1	1
OTU3155	1	1
OTU1742	1	1
OTU787	1	1
OTU1035	1	1
OTU3145	1	1
OTU5276	0.532019704	0.536019536
OTU5405	1	1
OTU4437	0.310344828	0.017094017
OTU1729	0.022281167	1
OTU2528	0.237062787	5.31E-05
OTU4605	0.411832545	0.014814815
OTU2155	0.532019704	0.003418803
OTU834	0.568018189	1
OTU4463	1	0.003047194
OTU736	0.532019704	0.536019536
OTU3179	0.568018189	0.371480693
OTU513	1	1
OTU1805	0.237062787	1
OTU1768	1	1
OTU3226	1	1
OTU2848	1	0.038350056
OTU2852	1	1
OTU5650	0.699850075	1
OTU316	1	1
OTU2361	1	1
OTU202	1	0.536019536
OTU1811	1	7.43E-05
OTU4808	0.158136316	0.029162142
OTU376	0.642394188	0.605616606
OTU4693	1	1
OTU3968	1	1
OTU4424	1	1
OTU689	0.220032841	1
OTU4486	1	1
OTU164	1	1
OTU1719	0.532019704	0.554578755
OTU763	0.23407527	0.188034188
OTU3689	0.280030315	0.285714286
OTU5539	1	1
OTU5181	1	0.554578755
OTU4908	0.076038904	1
OTU301	1	0.285714286
OTU3241	1	1
OTU4266	1	0.285714286
OTU1265	1	1
OTU5156	0.532019704	0.536019536
OTU2210	1	0.171950755
OTU3865	0.310344828	1
OTU5359	1	0.285714286
OTU4534	0.027033536	1
OTU5284	1	1
OTU644	0.310344828	1
OTU1367	0.245077461	0.029895065
OTU3111	1	0.285714286
OTU1000	1	0.003418803
OTU5226	0.088669951	1
OTU4917	1	1
OTU4212	1	1
OTU1572	0.088669951	0.074074074
OTU2172	0.310344828	1
OTU2568	1	1
OTU4894	1	0.088219993
OTU5409	1	1
OTU1617	0.001213679	1
OTU18	1	1
OTU237	1	0.690821256
OTU3231	1	0.294749695
OTU3846	0.371480693	0.536019536
OTU1327	1	0.690821256
OTU3489	1	1
OTU5317	1	1
OTU1787	0.532019704	0.409661836
OTU1584	0.310344828	1
OTU2798	1	1
OTU3091	1	0.285714286
OTU987	0.088669951	1
OTU1061	1	1
OTU5191	1	1
OTU1668	0.532019704	1
OTU4467	0.532019704	1
OTU4546	1	0.074074074
OTU2493	0.694152924	0.037681159
OTU1616	1	1
OTU3391	1	1
OTU3704	0.532019704	1
OTU2165	1	1
OTU4777	1	1
OTU4206	0.310344828	1
OTU5556	0.63281546	0.371480693
OTU3848	1	1
OTU1635	0.280030315	1
OTU4553	1	1
OTU1638	1	1
OTU1150	1	1
OTU294	0.310344828	1
OTU357	1	1
OTU5054	1	0.062832819
OTU5336	0.137476317	1
OTU4906	1	1
OTU77	1	1
OTU4112	0.310344828	1
OTU469	0.005156762	0.409661836
OTU4703	1	1
OTU4817	1	1
OTU324	1	1
OTU3057	0.310344828	1
OTU207	1	0.074074074
OTU2674	1	0.188034188
OTU786	1	1
OTU2352	1	1
OTU1815	0.129635182	0.214350867
OTU4838	0.208932597	0.650822607
OTU2272	1	1
OTU2762	1	1
OTU3686	1	0.074074074
OTU1318	1	1
OTU4499	1	1
OTU5034	0.310344828	1
OTU2697	0.108645677	0.074936658
OTU4969	0.642394188	1
OTU4561	1	1
OTU1746	1	0.536019536
OTU466	1	1
OTU2587	0.396249927	0.285714286
OTU2713	0.532019704	1
OTU3287	1	1
OTU2323	1	0.004236343
OTU145	1	0.022303301
OTU63	1	0.536019536
OTU1516	1	0.294749695
OTU4879	0.022281167	0.074074074
OTU2227	1	1
OTU3837	0.532019704	1
OTU37	1	0.400425661
OTU5125	0.310344828	1
OTU2109	1	1
OTU5323	1	1
OTU5371	1	0.285714286
OTU5224	0.694152924	1
OTU4308	0.310344828	1
OTU3524	1	1
OTU3427	1	1
OTU178	1	1
OTU2558	1	1
OTU5201	1	0.074074074
OTU4363	0.287230011	1
OTU3669	1	0.285714286
OTU3855	1	1
OTU66	1	1
OTU3711	1	1
OTU4788	1	1
OTU34	1	0.285714286
OTU1602	1	0.000569801
OTU3633	1	1
OTU1406	0.532019704	1
OTU2181	1	0.285714286
OTU5486	0.310344828	1
OTU1427	0.15283567	1
OTU2252	1	0.669200365
OTU3797	0.532019704	0.536019536
OTU782	0.532019704	1
OTU2519	1	1
OTU505	1	1
OTU5364	0.568018189	0.074074074
OTU5668	0.280030315	0.497354497
OTU5636	1	1
OTU3750	1	1
OTU1100	1	0.285714286
OTU3662	0.033237228	0.497354497
OTU3657	1	1
OTU4256	0.532019704	0.497354497
OTU2770	0.047840915	0.294749695
OTU1574	0.63281546	1
OTU3143	1	1
OTU39	0.339067829	1
OTU3794	0.158136316	0.171950755
OTU4038	1	1
OTU2405	1	1
OTU3646	1	1
OTU176	0.220032841	0.003047194
OTU5581	0.019975726	0.669200365
OTU4811	0.022988506	1
OTU2785	0.431081662	0.00837713
OTU2880	1	0.230917874
OTU2511	0.23407527	1
OTU5506	0.287230011	0.230917874
OTU5408	1	1
OTU600	1	1
OTU2153	1	1
OTU5458	0.532019704	1
OTU3815	0.532019704	1
OTU1211	1	1
OTU1169	1	1
OTU364	0.532019704	1
OTU4429	1	1
OTU4786	0.220032841	1
OTU530	1	1
OTU1547	0.532019704	0.091285526
OTU3977	1	0.285714286
OTU1734	1	1
OTU5598	0.076038904	0.014814815
OTU4034	1	1
OTU5460	1	1
OTU43	1	1
OTU409	0.088669951	0.017094017
OTU3363	0.220032841	1
OTU1098	0.088669951	1
OTU3157	1	1
OTU5024	1	1
OTU2916	0.310344828	1
OTU1134	0.568018189	1
OTU1351	1	1
OTU5334	0.022988506	0.285714286
OTU2583	1	1
OTU3769	1	0.074074074
OTU1075	0.220032841	1
OTU2062	0.674903807	0.294749695
OTU677	1	0.669200365
OTU948	1	1
OTU991	0.310344828	0.091285526
OTU3244	1	1
OTU1686	1	1
OTU4502	1	1
OTU2551	1	1
OTU4347	0.310344828	1
OTU854	1	1
OTU5048	0.016437935	0.029162142
OTU735	0.63281546	1
OTU2381	0.674903807	1
OTU4327	1	0.285714286
OTU4255	0.022988506	0.074074074
OTU3499	0.532019704	0.014814815
OTU2569	0.003269794	0.294749695
OTU1909	1	0.14123268
OTU3739	1	0.536019536
OTU1509	1	1
OTU4349	1	0.001858045
OTU4818	1	0.221256039
OTU3890	0.076038904	1
OTU4435	1	1
OTU4412	0.23407527	0.400966184
OTU2009	0.310344828	1
OTU2162	0.310344828	1
OTU2036	1	1
OTU4857	1	1
OTU1498	1	1
OTU4705	0.310344828	1
OTU3995	1	1
OTU601	0.532019704	1
OTU1731	0.568018189	0.280830281
OTU4065	0.105910781	0.091285526
OTU5143	1	1
OTU1748	1	1
OTU5066	0.310344828	1
OTU4654	1	1
OTU4224	1	0.285714286
OTU5410	0.310344828	1
OTU5564	1	0.285714286
OTU245	1	0.098724142
OTU2489	1	0.003418803
OTU2164	1	0.025125599
OTU4197	0.694152924	1
OTU3381	1	0.022303301
OTU2177	1	0.14123268
OTU5268	1	1
OTU1940	1	1
OTU3777	1	1
OTU492	1	1
OTU481	1	1
OTU5590	1	1
OTU875	1	0.690821256
OTU4588	1	1
OTU3160	1	1
OTU4764	1	1
OTU1062	1	1
OTU1875	1	0.294749695
OTU1825	0.310344828	1
OTU4273	0.022988506	1
OTU5476	1	1
OTU2673	0.310344828	1
OTU5607	1	1
OTU4742	1	1
OTU3140	0.426986507	1
OTU1511	1	0.310686415
OTU1191	1	1
OTU4601	0.532019704	1
OTU827	1	0.294749695
OTU5257	0.220032841	1
OTU529	1	1
OTU19	0.105910781	1
OTU5036	1	1
OTU5302	0.532019704	1
OTU5108	1	1
OTU4849	1	0.062832819
OTU5567	0.310344828	1
OTU1598	1	0.285714286
OTU4242	0.310344828	1
OTU5345	1	1
OTU1866	1	1
OTU940	1	1
OTU4920	1	1
OTU2435	0.674903807	0.685990338
OTU132	1	1
OTU2371	0.047840915	1
OTU4222	0.280030315	1
OTU5087	1	1
OTU3260	0.339067829	0.650822607
OTU5431	1	1
OTU759	1	1
OTU1245	0.310344828	1
OTU1025	1	1
OTU1859	1	0.554578755
OTU2376	0.310344828	1
OTU909	1	1
OTU2769	0.011359255	0.193675889
OTU1328	1	0.188034188
OTU4228	1	1
OTU5507	0.066105409	0.062832819
OTU4374	1	1
OTU307	1	0.285714286
OTU2001	1	0.074936658
OTU5613	0.674903807	0.280830281
OTU744	1	1
OTU4935	0.310344828	1
OTU5644	1	1
OTU1522	1	1
OTU3988	0.137476317	1
OTU413	1	1
OTU2182	1	0.285714286
OTU257	1	0.001763454
OTU4020	1	1
OTU3559	0.532019704	1
OTU270	0.310344828	1
OTU3307	1	1
OTU3033	1	1
OTU3059	1	1
OTU604	0.310344828	1
OTU1478	1	1
OTU3574	0.310344828	1
OTU3539	0.532019704	1
OTU2902	0.674903807	1
OTU836	1	0.285714286
OTU2282	1	0.285714286
OTU4386	0.280030315	1
OTU3641	1	1
OTU80	1	0.193675889
OTU2359	0.050174913	0.009679531
OTU3540	1	1
OTU4044	0.088669951	0.038350056
OTU4141	0.532019704	1
OTU4309	1	1
OTU5127	0.088669951	1
OTU1334	1	1
OTU839	0.422288856	0.685990338
OTU5012	0.280030315	0.029895065
OTU4015	1	1
OTU5261	0.454272864	1
OTU2729	1	1
OTU2672	1	1
OTU1260	1	1
OTU1709	0.022988506	1
OTU2635	1	1
OTU1820	1	1
OTU2871	0.532019704	1
OTU4666	0.208932597	0.123076923
OTU3695	1	0.294749695
OTU475	0.310344828	1
OTU750	1	0.285714286
OTU1795	1	1
OTU1409	0.310344828	1
OTU1371	1	1
OTU5474	1	1
OTU3451	0.00530504	1
OTU5623	1	0.285714286
OTU4855	1	1
OTU4473	1	0.017094017
OTU4579	0.220032841	0.280830281
OTU3512	1	1
OTU2732	0.076038904	0.000569801
OTU255	0.532019704	1
OTU995	0.310344828	1
OTU980	1	1
OTU2136	0.129635182	0.310686415
OTU2538	1	0.032850242
OTU17	0.694152924	0.214350867
OTU5462	0.310344828	1
OTU4737	1	1
OTU1995	0.310344828	1
OTU1908	1	1
OTU2639	1	1
OTU596	1	1
OTU2140	0.105910781	0.536019536
OTU3818	0.287230011	0.605616606
OTU2427	1	1
OTU3622	0.310344828	0.001932367
OTU926	0.310344828	1
OTU5574	1	1
OTU3185	1	1
OTU5337	0.310344828	1
OTU4819	1	1
OTU4377	1	1
OTU612	1	1
OTU1939	1	0.074074074
OTU4865	1	1
OTU4746	1	1
OTU2804	1	1
OTU4740	1	1
OTU1763	0.532019704	0.285714286
OTU3180	1	1
OTU2508	0.310344828	1
OTU4916	0.310344828	1
OTU2518	1	1
OTU1383	1	0.285714286
OTU3309	0.310344828	1
OTU382	1	1
OTU5356	1	1
OTU1117	0.076038904	0.285714286
OTU1277	1	1
OTU2650	0.310344828	1
OTU2952	0.63281546	0.371480693
OTU775	1	1
OTU3671	1	1
OTU946	0.310344828	1
OTU2629	0.033237228	0.371480693
OTU2469	1	0.671497585
OTU1280	1	0.285714286
OTU1537	1	0.497354497
OTU5670	1	1
OTU3382	0.002135296	0.00837713
OTU2938	1	1
OTU5063	0.088669951	1
OTU1342	1	0.003418803
OTU3942	1	1
OTU2695	1	0.074074074
OTU986	0.310344828	1
OTU5256	1	1
OTU4618	0.310344828	1
OTU3204	1	1
OTU2185	1	1
OTU3474	1	1
OTU3787	1	1
OTU5489	0.532019704	0.605616606
OTU1430	1	1
OTU2085	1	1
OTU2336	1	0.009465896
OTU2907	1	1
OTU4731	1	1
OTU1198	1	1
OTU5324	1	1
OTU5001	0.339067829	1
OTU2120	0.310344828	0.074074074
OTU671	1	1
OTU3972	1	0.497354497
OTU668	1	0.188034188
OTU1722	0.310344828	1
OTU1184	0.237062787	0.285714286
OTU3887	1	1
OTU884	0.310344828	1
OTU3518	1	1
OTU474	1	1
OTU2948	0.201192211	1
OTU1797	1	1
OTU1615	0.005156762	0.285714286
OTU1493	1	1
OTU3634	1	0.001932367
OTU2799	1	1
OTU4667	1	1
OTU1124	0.088669951	1
OTU4166	1	1
OTU3872	1	1
OTU2691	0.310344828	1
OTU4104	0.63281546	1
OTU2791	0.63281546	1
OTU5267	1	1
OTU4393	1	1
OTU2324	0.050174913	1
OTU2777	1	1
OTU2035	0.220032841	1
OTU1837	1	0.074074074
OTU574	1	0.074074074
OTU2237	1	1
OTU3266	0.371480693	1
OTU193	1	1
OTU4913	0.63281546	1
OTU5535	0.310344828	1
OTU3796	0.694152924	0.285714286
OTU1084	1	0.285714286
OTU2131	0.454272864	1
OTU1629	0.310344828	1
OTU249	1	1
OTU2186	0.381639949	0.14123268
OTU5186	0.310344828	1
OTU1692	1	1
OTU3569	1	1
OTU2649	0.280030315	1
OTU5330	0.003888266	1
OTU1972	1	1
OTU1212	0.532019704	1
OTU4695	1	1
OTU3331	0.674903807	0.038350056
OTU3971	0.00109945	0.017094017
OTU5064	0.310344828	1
OTU1964	0.005481874	0.068444599
OTU3387	1	1
OTU1486	0.066703012	1
OTU3096	1	0.142333029
OTU1123	0.310344828	1
OTU1708	0.310344828	1
OTU3177	1	0.497354497
OTU1953	0.287230011	1
OTU2841	0.310344828	0.280830281
OTU1753	1	1
OTU2765	1	1
OTU1868	0.532019704	1
OTU3770	0.310344828	1
OTU2443	0.040536874	0.418803419
OTU190	1	1
OTU5435	1	1
OTU2037	1	1
OTU3019	0.381639949	0.497354497
OTU3340	0.220032841	1
OTU1551	1	0.285714286
OTU4119	0.532019704	0.497354497
OTU3733	1	1
OTU985	0.310344828	1
OTU1661	1	1
OTU672	1	1
OTU28	1	1
OTU695	1	1
OTU2802	0.310344828	1
OTU273	0.310344828	1
OTU1017	1	1
OTU0	0.055879752	1
OTU4770	1	1
OTU2410	1	1
OTU3039	0.532019704	1
OTU1263	1	0.285714286
OTU5195	1	1
OTU407	1	1
OTU1950	1	1
OTU3424	1	1
OTU3526	1	1
OTU931	0.63281546	0.00837713
OTU5246	0.532019704	1
OTU45	1	1
OTU136	1	1
OTU4310	0.310344828	0.001763454
OTU5575	1	0.000709435
OTU68	0.066703012	1
OTU2129	1	1
OTU212	1	1
OTU1457	1	1
OTU4928	1	1
OTU3632	1	1
OTU137	0.310344828	1
OTU1693	1	1
OTU110	0.15283567	1
OTU5084	0.204675385	0.038350056
OTU1601	1	0.285714286
OTU4514	0.396249927	0.285714286
OTU4841	1	0.014814815
OTU2748	0.287230011	1
OTU5304	1	0.400425661
OTU977	1	1
OTU4756	0.055879752	0.310686415
OTU3943	1	1
OTU4702	1	0.074936658
OTU2962	1	1
OTU1634	1	0.002484472
OTU4058	1	1
OTU4066	1	1
OTU2246	1	1
OTU3194	0.310344828	1
OTU4139	1	1
OTU3146	1	1
OTU4994	1	1
OTU3494	1	1
OTU3375	0.310344828	1
OTU1251	0.287230011	0.029895065
OTU3065	0.310344828	0.639910814
OTU4144	1	1
OTU4019	0.396249927	0.230917874
OTU1153	1	1
OTU4405	0.310344828	0.285714286
OTU4951	0.63281546	0.199801808
OTU400	1	1
OTU1148	0.310344828	0.074074074
OTU447	0.033237228	0.280830281
OTU1435	0.310344828	1
OTU3139	1	1
OTU615	0.310344828	1
OTU620	1	1
OTU1749	0.310344828	1
OTU2309	0.310344828	1
