# Supplementary material for: Algae drive convergent bacterial community assembly at low dilution frequency
Source: iScience. 2023 May 16;26(6):106879. doi: 10.1016/j.isci.2023.106879 (PMC10238937; doi:10.1016/j.isci.2023.106879)
Supplement: Data S9. Phylogenetic tree — Related to STAR Methods and Figure S17. The OTU dataset with the rare taxa removed, as described in STAR Methods, is used to create a newick tree file, which was used for Unifrac analysis. [file mmc10.zip]

Archive with 1 entries (1 files):
- Dataset_9_rare_taxa_removed.tree
